# Supplementary material for: The microbial communities and metabolic profiles of follicular fluid in patients with premature ovarian insufficiency
Source: Front Endocrinol (Lausanne). 2025 Jan 7;15:1447397. doi: 10.3389/fendo.2024.1447397 (PMC11746125; doi:10.3389/fendo.2024.1447397)
Supplement: Supplementary file 1 [file Table1.xlsx]

## Sheet: lefse L6 res 
k__Bacteria.p__Proteobacteria.c__Alphaproteobacteria	5.54845	POI	4.7176	0.0482779
k__Bacteria.p__Actinobacteriota.c__Coriobacteriia	4.55162	CG	4.20661	0.0323026
k__Bacteria.p__Proteobacteria.c__Alphaproteobacteria.o__Sphingomonadales	5.40558	POI	4.6749	0.017965
k__Bacteria.p__Proteobacteria.c__Gammaproteobacteria.o__Burkholderiales	5.34678	POI	4.60064	0.0299594
k__Bacteria.p__Actinobacteriota.c__Coriobacteriia.o__Coriobacteriales	4.55162	CG	4.20716	0.0323026
k__Bacteria.p__Bacteroidota.c__Bacteroidia.o__Flavobacteriales	3.46773	CG	3.2256	0.0493799
k__Bacteria.p__Firmicutes.c__Bacilli.o__Staphylococcales	3.3235	POI	3.05025	0.0241841
k__Bacteria.p__Proteobacteria.c__Alphaproteobacteria.o__Sphingomonadales.f__Sphingomonadaceae	5.40558	POI	4.6749	0.017965
k__Bacteria.p__Proteobacteria.c__Gammaproteobacteria.o__Burkholderiales.f__Comamonadaceae	5.2896	POI	4.59232	0.00721845
k__Bacteria.p__Actinobacteriota.c__Coriobacteriia.o__Coriobacteriales.f__Atopobiaceae	4.55141	CG	4.20741	0.00491752
k__Bacteria.p__Proteobacteria.c__Gammaproteobacteria.o__Pseudomonadales.f__Moraxellaceae	3.94701	POI	3.38951	0.0139206
k__Bacteria.p__Campilobacterota.c__Campylobacteria.o__Campylobacterales.f__Campylobacteraceae	2.92027	POI	2.70973	0.0342627
k__Bacteria.p__Proteobacteria.c__Alphaproteobacteria.o__Sphingomonadales.f__Sphingomonadaceae.g__Sphingomonas	5.40137	POI	4.6732	0.0171195
k__Bacteria.p__Proteobacteria.c__Gammaproteobacteria.o__Burkholderiales.f__Comamonadaceae.g__Pelomonas	4.92018	POI	4.28629	0.00426655
k__Bacteria.p__Actinobacteriota.c__Coriobacteriia.o__Coriobacteriales.f__Atopobiaceae.g__Atopobium	4.55136	CG	4.20725	0.00969302
k__Bacteria.p__Proteobacteria.c__Alphaproteobacteria.o__Rhizobiales.f__Xanthobacteraceae.g__Rhodopseudomonas	4.00622	POI	3.40994	0.0476596
k__Bacteria.p__Proteobacteria.c__Gammaproteobacteria.o__Xanthomonadales.f__Xanthomonadaceae.g__Stenotrophomonas	4.04183	POI	3.62234	0.0498888
k__Bacteria.p__Proteobacteria.c__Gammaproteobacteria.o__Pseudomonadales.f__Moraxellaceae.g__Acinetobacter	3.93687	POI	3.37311	0.0109752
k__Bacteria.p__Proteobacteria.c__Alphaproteobacteria.o__Caulobacterales.f__Caulobacteraceae.g__Caulobacter	3.18906	POI	2.96409	0.0178851
k__Bacteria.p__Firmicutes.c__Negativicutes.o__Veillonellales_Selenomonadales.f__Veillonellaceae.g__Megasphaera	3.10191	POI	2.73374	0.0464927
k__Bacteria.p__Campilobacterota.c__Campylobacteria.o__Campylobacterales.f__Campylobacteraceae.g__Campylobacter	2.92027	POI	2.73597	0.0342627
k__Bacteria.p__Firmicutes.c__Clostridia.o__Peptostreptococcales_Tissierellales.f__Peptostreptococcales_Tissierellales.g__Peptoniphilus	2.76785	POI	2.49178	0.0359454
