# Supplementary material for: The microbial communities and metabolic profiles of follicular fluid in patients with premature ovarian insufficiency
Source: Front Endocrinol (Lausanne). 2025 Jan 7;15:1447397. doi: 10.3389/fendo.2024.1447397 (PMC11746125; doi:10.3389/fendo.2024.1447397)
Supplement: Supplementary file 2 [file Table2.xlsx]

## Sheet:  KEGG predicted L3
KO_Pathway_Level3	CG_1	CG_10	CG_12	CG_14	CG_15	CG_16	CG_17	CG_18	CG_19	CG_20	CG_21	CG_22	CG_24	CG_25	CG_26	CG_27	CG_28	CG_30	CG_31	CG_32	CG_34	CG_35	CG_4	CG_6	CG_7	CG_8	CG_9	POI_10	POI_11	POI_12	POI_13	POI_14	POI_18	POI_19	POI_20	POI_22	POI_23	POI_25	POI_26	POI_28	POI_3	POI_30	POI_33	POI_35	POI_36	POI_37	POI_39	POI_4	POI_5
Two-component system	5.18485e+06	5.80809e+06	9.85982e+06	1.58942e+06	2.39316e+06	4.07589e+06	2.41264e+06	1.86937e+06	7.26455e+06	5.89569e+06	1.84572e+06	3.08412e+06	3.3279e+06	1.53532e+06	7.61602e+06	2.01215e+06	1.65905e+06	8.09389e+06	9.55803e+06	2.27628e+06	1.26318e+06	4.35357e+06	6.11786e+06	5.73571e+06	7.34797e+06	5.86533e+06	4.80102e+06	2.97227e+06	1.28613e+06	4.26809e+06	6.34186e+06	6.02685e+06	6.74892e+06	4.04381e+06	6.29016e+06	7.88493e+06	6.49441e+06	5.86482e+06	6.80144e+06	3.18563e+06	3.94401e+06	4.62771e+06	4.18468e+06	6.33341e+06	7.67461e+06	6.27099e+06	6.94806e+06	2.88644e+06	1.22923e+06
ABC transporters	4.47952e+06	3.50101e+06	7.94383e+06	1.82592e+06	2.65331e+06	3.08872e+06	2.66899e+06	2.50701e+06	4.51337e+06	3.97661e+06	2.14635e+06	3.0278e+06	2.70077e+06	1.99792e+06	4.70413e+06	2.76519e+06	1.99586e+06	4.24209e+06	6.99635e+06	2.68325e+06	1.67674e+06	3.08247e+06	4.94334e+06	4.39469e+06	4.93752e+06	3.80447e+06	3.99098e+06	2.91945e+06	1.82743e+06	3.16218e+06	4.5376e+06	4.24393e+06	4.26297e+06	3.19345e+06	3.57653e+06	5.5861e+06	4.10491e+06	3.675e+06	4.0187e+06	2.73799e+06	3.1321e+06	3.07611e+06	3.29444e+06	3.58211e+06	3.87031e+06	3.2547e+06	4.27643e+06	2.82136e+06	1.83719e+06
Ribosome	3.20493e+06	2.88096e+06	3.24222e+06	3.26663e+06	3.1557e+06	3.12198e+06	3.24508e+06	3.2383e+06	3.18604e+06	3.13073e+06	3.19653e+06	3.2097e+06	3.18187e+06	3.2257e+06	3.28034e+06	2.16931e+06	3.27595e+06	3.25005e+06	3.23484e+06	3.21585e+06	3.26794e+06	3.04664e+06	3.17698e+06	3.1399e+06	3.11313e+06	3.07769e+06	3.06864e+06	2.8575e+06	3.23963e+06	3.28472e+06	3.13618e+06	3.11548e+06	3.06998e+06	3.1935e+06	2.95088e+06	3.28112e+06	3.0417e+06	3.20708e+06	3.14187e+06	3.005e+06	3.22431e+06	3.03798e+06	3.12511e+06	3.02073e+06	3.29427e+06	3.04939e+06	3.00275e+06	3.17966e+06	3.29155e+06
Pyruvate metabolism	1.86302e+06	2.40674e+06	3.50053e+06	772368	1.39967e+06	1.85925e+06	1.20953e+06	1.19809e+06	2.56445e+06	2.26345e+06	885889	1.58407e+06	1.65802e+06	801812	2.96303e+06	1.05928e+06	790176	2.74557e+06	3.29079e+06	1.38183e+06	662712	1.81819e+06	2.12478e+06	2.30495e+06	2.68803e+06	2.40838e+06	1.89848e+06	1.70246e+06	683574	1.61747e+06	2.61679e+06	2.36896e+06	2.55093e+06	1.82576e+06	2.39152e+06	3.00472e+06	2.65001e+06	2.3737e+06	2.63258e+06	1.57168e+06	1.8061e+06	1.93528e+06	1.69074e+06	2.46314e+06	2.57584e+06	2.36844e+06	2.63565e+06	1.5142e+06	639255
Glycolysis / Gluconeogenesis	1.96514e+06	1.85366e+06	2.52701e+06	1.36828e+06	1.84386e+06	1.84709e+06	1.49971e+06	1.79156e+06	1.82168e+06	1.83034e+06	1.38848e+06	1885734	1.83709e+06	1.38374e+06	2.19654e+06	1.02279e+06	1.36722e+06	2.12044e+06	2.45645e+06	1.88701e+06	1.31234e+06	1.61572e+06	1.7434e+06	1.87014e+06	1.87411e+06	1951328	1.64037e+06	1.71834e+06	1.34563e+06	1.62744e+06	1.80445e+06	1.7826e+06	1.85734e+06	1.89018e+06	1.71787e+06	2.41563e+06	1.94726e+06	1.81368e+06	1.87817e+06	1.70648e+06	1.88856e+06	1.68363e+06	1.60182e+06	1.84755e+06	1.86394e+06	1.92086e+06	1.87025e+06	1.85021e+06	1.31314e+06
Glyoxylate and dicarboxylate metabolism	1.76103e+06	2.19222e+06	3.37292e+06	365340	616953	1.35412e+06	786233	404181	2.54694e+06	2.06526e+06	504947	890064	1.0185e+06	352103	2.86858e+06	725914	395516	2.80696e+06	3.14322e+06	553299	232721	1.65038e+06	2.06044e+06	2.11325e+06	2.69834e+06	2.1383e+06	1.82654e+06	1.02308e+06	251900	1.33827e+06	2.53893e+06	2.25684e+06	2.46775e+06	1.25111e+06	2.21981e+06	3.2826e+06	2.44069e+06	2.17539e+06	2.49322e+06	1.00323e+06	1.20601e+06	1.62469e+06	1.44738e+06	2.25201e+06	2.43838e+06	2.20996e+06	2.40962e+06	819445	219853
Aminoacyl-tRNA biosynthesis	1.54721e+06	1.42409e+06	1.61958e+06	1.52624e+06	1.4972e+06	1.52441e+06	1.51676e+06	1.52797e+06	1.58228e+06	1.55144e+06	1.51482e+06	1.53452e+06	1.51524e+06	1.50764e+06	1.64226e+06	1.0207e+06	1.52687e+06	1.5593e+06	1.60898e+06	1.52618e+06	1.51704e+06	1.45209e+06	1.59115e+06	1.55448e+06	1.54112e+06	1.52093e+06	1.46169e+06	1.32291e+06	1.52566e+06	1.57814e+06	1.53723e+06	1.53806e+06	1.5358e+06	1.53373e+06	1.45227e+06	1.66583e+06	1.50828e+06	1.56021e+06	1.54764e+06	1.43116e+06	1.54391e+06	1.48828e+06	1.51265e+06	1.48645e+06	1.6046e+06	1.48425e+06	1.49151e+06	1.51652e+06	1.52751e+06
Bacterial secretion system	1.45329e+06	1.76197e+06	2.38597e+06	740003	789572	1.28757e+06	1.02946e+06	632938	2.24445e+06	1.73286e+06	823933	981066	1.09759e+06	678358	2.20319e+06	687972	717174	2.46007e+06	2.3788e+06	738370	665590	1.46042e+06	1.7503e+06	1.7698e+06	2.09999e+06	1.86277e+06	1.63747e+06	995003	685645	1.46782e+06	1.99102e+06	1.79754e+06	2.03347e+06	1.27107e+06	2.1706e+06	1.94837e+06	2.06504e+06	1.92845e+06	2.06786e+06	1.09941e+06	1.23792e+06	1.63769e+06	1.2932e+06	2.06736e+06	2.57533e+06	1.96038e+06	2.19135e+06	957650	618130
Glycine, serine and threonine metabolism	1.85512e+06	1.75026e+06	2.67128e+06	718089	890606	1.28409e+06	870218	767759	1.90111e+06	1.6354e+06	777841	1.04648e+06	1.09705e+06	686688	2.3066e+06	734385	717235	2.50359e+06	2.71863e+06	861178	620105	1.34885e+06	1.67092e+06	1.62701e+06	2.00854e+06	1.7588e+06	1.4939e+06	1.1927e+06	633815	1.27205e+06	1.85921e+06	1.65573e+06	1.88283e+06	1.23631e+06	1.71384e+06	2.65769e+06	1.88501e+06	1.6948e+06	1.86508e+06	1.07587e+06	1.20576e+06	1.4049e+06	1.24683e+06	1.78572e+06	1.98536e+06	1.83333e+06	1.79956e+06	1.00476e+06	608358
Cysteine and methionine metabolism	1.28935e+06	1.83085e+06	2.29301e+06	659934	820732	1.28104e+06	916779	668800	1.98145e+06	1.7028e+06	717642	976031	1.08331e+06	638144	2.1913e+06	784794	660130	2.01123e+06	2.17881e+06	771596	583466	1.32712e+06	1.58241e+06	1.70725e+06	1.9707e+06	1777763	1.44589e+06	1.1709e+06	575748	1.30385e+06	1.94307e+06	1.75148e+06	1.96939e+06	1.22752e+06	1.86788e+06	2.26852e+06	1.98683e+06	1.84027e+06	2.00594e+06	1.04257e+06	1.20714e+06	1.54617e+06	1.28369e+06	1.8812e+06	2.13101e+06	1.83096e+06	2.00019e+06	928150	552581
Butanoate metabolism	1.42955e+06	1.8844e+06	2.6207e+06	500040	716123	1.22635e+06	764782	547712	2.0863e+06	1.75614e+06	584967	906455	1.0227e+06	471198	2.18808e+06	584506	512999	2.08625e+06	2.39846e+06	683263	401948	1396997	1.62887e+06	1.77968e+06	2.1556e+06	1.85836e+06	1.50873e+06	1.04287e+06	403895	1.22785e+06	2.04442e+06	1.87388e+06	2.00182e+06	1.19068e+06	1.945e+06	2.40136e+06	2.10228e+06	1.85068e+06	2.10953e+06	995771	1.16606e+06	1.52821e+06	1.30872e+06	1.92925e+06	2.10539e+06	1.77994e+06	2.11022e+06	861222	378535
Starch and sucrose metabolism	1.05783e+06	1.29353e+06	1.47896e+06	958153	2.02422e+06	1.66971e+06	1.37738e+06	1.9776e+06	1.11707e+06	1.15537e+06	978154	1.96083e+06	1.83452e+06	1.06776e+06	1.25809e+06	977163	967671	1.45648e+06	1.51427e+06	2.12543e+06	937590	1.05463e+06	1.08332e+06	1.40727e+06	970487	1.34816e+06	1.20597e+06	1.12383e+06	1.0194e+06	1.19572e+06	864370	1.1221e+06	1202707	1.80495e+06	1.07184e+06	1.41725e+06	1.20216e+06	1.10801e+06	1.21456e+06	1.60728e+06	1.83492e+06	1.09535e+06	1.03759e+06	1.17605e+06	1.31609e+06	1.2844e+06	1.14716e+06	1.94324e+06	948374
Valine, leucine and isoleucine degradation	1.49011e+06	1.82163e+06	2.74931e+06	340395	438761	1.01622e+06	570988	267948	1.97744e+06	1.65084e+06	403928	654308	800394	277415	2.12937e+06	500691	347247	2.3461e+06	2.3774e+06	404251	222250	1.28734e+06	1.51143e+06	1.69361e+06	2.09495e+06	1.74247e+06	1.43976e+06	827990	218962	1.11068e+06	2.08026e+06	1.76209e+06	1.91692e+06	981497	1.82202e+06	2.49442e+06	2.01477e+06	1.71765e+06	2.05917e+06	784886	954669	1.37232e+06	1.19388e+06	1.81503e+06	2.01652e+06	1.70651e+06	2.00439e+06	611586	197395
Alanine, aspartate and glutamate metabolism	1.29286e+06	1.3315e+06	1.71134e+06	815514	927910	1.13242e+06	936186	865555	1.43727e+06	1.30972e+06	856714	1.0133e+06	1.03816e+06	798413	1.6069e+06	678699	818374	1.68383e+06	1.77486e+06	920129	771638	1.12049e+06	1.28642e+06	1.36845e+06	1.43979e+06	1.36052e+06	1.22625e+06	898045	777390	1.12583e+06	1.36234e+06	1.30314e+06	1.42851e+06	1.10637e+06	1.3524e+06	1.79469e+06	1.44182e+06	1.34439e+06	1.43825e+06	996643	1.097e+06	1.18004e+06	1.09463e+06	1.38599e+06	1.48074e+06	1.39241e+06	1.42611e+06	987519	762993
Peptidoglycan biosynthesis	1.10109e+06	1.15264e+06	1.15818e+06	1.06933e+06	1.06625e+06	1.11972e+06	1.12598e+06	1.04901e+06	1.25279e+06	1.15873e+06	1.0493e+06	1.08958e+06	1.10732e+06	1.04347e+06	1.3045e+06	936478	1.05799e+06	1.24556e+06	1.26203e+06	1.05852e+06	1.05213e+06	1.07637e+06	1.12064e+06	1.2095e+06	1.18939e+06	1.17196e+06	1.14306e+06	1.22671e+06	1.05855e+06	1.15908e+06	1.17622e+06	1.17135e+06	1.2093e+06	1.12654e+06	1.18364e+06	1.27167e+06	1.19886e+06	1.24258e+06	1.23469e+06	1.05037e+06	1.13371e+06	1.14256e+06	1.10025e+06	1.21024e+06	1.32276e+06	1.1949e+06	1.22509e+06	1.07405e+06	1.04861e+06
Purine metabolism	1.23029e+06	1.11886e+06	1.57835e+06	830147	793341	968546	911316	778422	1.30606e+06	1.16261e+06	861313	878612	881057	816006	1.43322e+06	735859	844618	1.41643e+06	1.54033e+06	788471	797578	1.09016e+06	1.29036e+06	1.16293e+06	1.38043e+06	1.1443e+06	1.13421e+06	988600	823526	1.02802e+06	1.36216e+06	1.23261e+06	1.22517e+06	946007	1.12768e+06	1.51515e+06	1.22331e+06	1.20893e+06	1.23287e+06	869539	935873	993729	1.03057e+06	1.16276e+06	1213789	1.13925e+06	1.17038e+06	853934	813300
Amino sugar and nucleotide sugar metabolism	1.23931e+06	1.07921e+06	1.21497e+06	1.06118e+06	980894	1.01823e+06	975712	978195	1.10158e+06	1.11287e+06	1.058e+06	1.00254e+06	978435	1.00862e+06	1.16234e+06	621898	1.05829e+06	1.23929e+06	1.30479e+06	987944	1.0402e+06	918810	1.12797e+06	1.17215e+06	980789	1.11483e+06	1.00466e+06	836269	1.05303e+06	1.16267e+06	851902	967447	1.10324e+06	1.03536e+06	1.00935e+06	1.41389e+06	1.07765e+06	1.02523e+06	1.08063e+06	886570	1.03707e+06	1.04333e+06	1.05279e+06	1.04267e+06	1.26401e+06	1.11425e+06	1.08009e+06	985799	1.04439e+06
Pentose phosphate pathway	1.11841e+06	1.07909e+06	1.44562e+06	824115	940444	1.00928e+06	985022	905211	1.10059e+06	1.08348e+06	859808	977868	932843	827239	1305251	808968	837712	1.29152e+06	1.65895e+06	930952	804362	892999	1.058e+06	1.27769e+06	1.09196e+06	1.08653e+06	1.13318e+06	1.00089e+06	815649	955898	1.04589e+06	1.04001e+06	1.10937e+06	981194	1.02306e+06	1.31245e+06	1.12878e+06	1.06101e+06	1.11558e+06	901293	987356	982853	955139	1.07043e+06	1.02929e+06	1.14924e+06	1.14195e+06	939688	807118
Homologous recombination	1.13014e+06	903174	1.07562e+06	1.0604e+06	1.05651e+06	1.02584e+06	1.04999e+06	1.08637e+06	979752	987711	1.02337e+06	1.07394e+06	1.04542e+06	1.02673e+06	1.05867e+06	713947	1.03364e+06	1.09686e+06	1.07407e+06	1.08293e+06	1.02918e+06	972749	1.00584e+06	981569	1.01151e+06	994481	1.00879e+06	1.03876e+06	1.08469e+06	1.034e+06	997258	989387	953570	1.03961e+06	936677	1.06662e+06	972739	1.01757e+06	979181	997412	1051522	969525	979754	958892	976852	977671	937580	1.0694e+06	1.03629e+06
Fructose and mannose metabolism	1.28733e+06	944198	1.05228e+06	1.27442e+06	993410	960041	1.14783e+06	1.04915e+06	815060	986770	1.20278e+06	985310	964853	1.18634e+06	1.14537e+06	627733	1.25953e+06	1.07721e+06	1.20846e+06	1.01123e+06	1.26537e+06	853307	864040	1.12346e+06	778446	925068	1.04001e+06	983406	1258796	1.07595e+06	702289	797323	872324	957537	776651	1.09254e+06	871806	909374	878763	878121	973330	976144	1.02706e+06	877651	875734	1.04793e+06	860194	962951	1.26133e+06
Propanoate metabolism	1.17115e+06	1.24356e+06	2.02371e+06	421429	460671	793268	568680	367038	1.3704e+06	1.21097e+06	472556	589871	654470	396067	1.53652e+06	546552	437013	1.57806e+06	1.84597e+06	433284	354955	1.04451e+06	1.15668e+06	1.21434e+06	1.45891e+06	1.24029e+06	1.06412e+06	762535	361748	875296	1.44387e+06	1.23868e+06	1.34986e+06	774168	1.25046e+06	1.8111e+06	1.41048e+06	1.23747e+06	1.39752e+06	640866	749255	1.01518e+06	912313	1.2622e+06	1316027	1.23782e+06	1.36827e+06	550945	349572
Citrate cycle (TCA cycle)	842802	1.26959e+06	1.67963e+06	207426	511482	867815	471945	376939	1.37868e+06	1.12982e+06	286780	634577	708492	221108	1.6135e+06	354999	212200	1.50001e+06	1.67199e+06	481815	139702	891388	1.0573e+06	1.11869e+06	1.41513e+06	1.23159e+06	915814	813818	144476	755417	1.41532e+06	1.19857e+06	1.36189e+06	812464	1.27558e+06	1.69477e+06	1.40337e+06	1.25682e+06	1.39173e+06	683116	792830	939036	768467	1.31729e+06	1.42608e+06	1.2978e+06	1.3707e+06	603971	117615
Cell cycle - Caulobacter	739115	1.08632e+06	1.48861e+06	674293	685622	888112	727829	632394	1.0936e+06	1.1152e+06	678316	760894	809135	645995	1.22437e+06	480206	682081	1.35976e+06	1.20183e+06	677238	651368	793694	951028	1.053e+06	1.11289e+06	1.06833e+06	796679	712826	643062	923464	988589	1.13642e+06	1.19729e+06	859491	1.10334e+06	1.10986e+06	1.16066e+06	1.07622e+06	1.28542e+06	740343	881829	1.03218e+06	933764	1.08744e+06	1.1885e+06	1.1222e+06	1.19129e+06	720589	632761
Folate biosynthesis	1.05259e+06	1.0846e+06	1.49048e+06	528714	300902	678705	552393	234566	1.29056e+06	1.06874e+06	529120	425563	515102	464811	1.46153e+06	453177	522705	1.53283e+06	1.58226e+06	248641	474498	887181	1.02974e+06	1.02059e+06	1.36488e+06	1.07465e+06	974024	536668	459596	835979	1.25187e+06	1.10757e+06	1.21492e+06	610997	1.18091e+06	1.4496e+06	1.20525e+06	1.17933e+06	1.25392e+06	539726	600462	930925	835033	1.18752e+06	1.31205e+06	1.20867e+06	1.22711e+06	406045	456806
Glutathione metabolism	849880	1.12951e+06	1.64934e+06	350573	394322	756345	462601	301131	1.32964e+06	1.1284e+06	406499	529013	595556	329586	1.40942e+06	367376	365312	1.41646e+06	1.57731e+06	363938	299838	877968	1.10381e+06	1.06903e+06	1.34157e+06	1.11985e+06	862957	541689	304599	820147	1.18701e+06	1.15807e+06	1.29315e+06	715913	1.20973e+06	1.48078e+06	1.26142e+06	1.15424e+06	1.31619e+06	572956	697686	927425	828462	1.2012e+06	1.37504e+06	1.19302e+06	1.29663e+06	490103	288931
Tryptophan metabolism	1.10696e+06	1.22279e+06	1.71032e+06	270680	244631	657751	361275	138656	1.33987e+06	1.09e+06	308795	387519	489755	212256	1.51204e+06	346642	265148	1.53185e+06	1.53354e+06	213713	187623	900654	1.02109e+06	1.10427e+06	1.41484e+06	1.18154e+06	1.00371e+06	523212	178674	736886	1.31074e+06	1.15199e+06	1.27657e+06	617217	1.20765e+06	1.82726e+06	1.33848e+06	1.18232e+06	1.32991e+06	494404	588914	901729	788138	1235579	1.35572e+06	1.18826e+06	1.30323e+06	367178	167669
Arginine and proline metabolism	1.26165e+06	1.04211e+06	1.61253e+06	318233	371612	667365	439542	279179	1.15846e+06	960488	339234	480814	541995	268057	1.37665e+06	348562	308760	1.60645e+06	1.61943e+06	346760	238023	844368	904481	1.09328e+06	1.20755e+06	1.08281e+06	1.07066e+06	509985	234130	677528	1.03505e+06	950342	1.11369e+06	637717	1.05418e+06	1.81481e+06	1.17678e+06	987113	1.11463e+06	540509	608593	818503	695049	1.09242e+06	1.17419e+06	1.10972e+06	1.12887e+06	465786	220979
Galactose metabolism	891258	782643	629502	972261	930269	848274	945973	951346	747890	778481	936490	908090	876482	933267	810897	607183	962843	854477	784080	942334	968581	677128	773121	930256	558940	761770	855423	742225	1.01056e+06	938555	525540	632514	746090	884359	664353	861999	732638	730555	722040	777547	889946	776509	798636	734257	923030	839618	690987	891940	975718
Phenylalanine metabolism	1.07752e+06	1.19662e+06	1.69157e+06	197851	196288	573706	311385	72616.8	1.32417e+06	1.04283e+06	262099	321699	406119	147642	1.27647e+06	260150	205826	1.36771e+06	1.69913e+06	154632	119428	883744	1.0228e+06	1.1568e+06	1.26898e+06	1.11627e+06	982656	379819	112534	764153	1.08415e+06	1.04752e+06	1.23225e+06	570814	1.16821e+06	1.90331e+06	1.35991e+06	1.07954e+06	1.24277e+06	416315	528558	906897	750787	1.14916e+06	1.36906e+06	1.03579e+06	1.33213e+06	297649	109720
Phenylalanine, tyrosine and tryptophan biosynthesis	764921	1.15225e+06	1.38105e+06	197275	204933	616517	551065	83089.5	1.24963e+06	969885	245987	329833	443581	169852	1.42952e+06	543525	194510	1.46998e+06	1.48227e+06	142876	136045	835606	899266	1.20941e+06	1.26713e+06	1.0431e+06	1.17121e+06	465741	126834	669412	1.2376e+06	1.03367e+06	1.22148e+06	540856	1.16365e+06	1.47081e+06	1.24212e+06	1.13312e+06	1.24299e+06	449606	521481	857910	662573	1.17421e+06	1.31266e+06	1.15877e+06	1.20618e+06	305145	111154
Phosphotransferase system (PTS)	1.03746e+06	394653	274038	1.40565e+06	1.3469e+06	911922	1.48062e+06	1.49484e+06	272842	555811	1315733	1.23754e+06	1.10787e+06	1.38831e+06	302669	1.06341e+06	1.40013e+06	297460	305896	1.4357e+06	1.44635e+06	710704	612518	1.00248e+06	240209	489752	1.19983e+06	1.1985e+06	1.51359e+06	898681	313512	414289	264047	1.0149e+06	255801	332289	231270	406331	234429	983748	1.03704e+06	614609	828889	320273	255665	449023	233388	1.25158e+06	1.48411e+06
beta-Lactam resistance	571161	879254	1.13021e+06	268686	852151	897664	558918	753553	1.04181e+06	817190	298160	897042	881871	327268	1.02542e+06	483071	273638	1.09567e+06	1.33508e+06	863611	231655	591853	822506	915752	947174	927057	745719	675407	239679	648706	873069	883537	977995	931032	943590	970521	951853	842640	985377	822769	929098	709371	596173	967775	1.16669e+06	929159	1.00367e+06	867140	222170
RNA degradation	786681	794784	970589	644023	685727	754074	658542	670335	847408	811097	643921	721026	729329	631717	926370	423708	641730	928117	964229	690939	624589	722848	775007	772029	854147	826765	693975	689362	632565	759708	854675	808929	851405	753826	815769	979127	864419	840719	870190	685610	756814	767388	730063	827221	887851	855199	843750	709952	621880
Pyrimidine metabolism	774294	778319	957943	576548	536298	670123	597327	521865	891287	808983	592867	594211	601976	563316	953944	476986	586025	963211	961569	526734	556895	725335	831053	771492	900583	792447	717020	621732	568184	705951	898784	846931	854331	649240	793465	1.03142e+06	840219	827078	866081	591296	640513	706975	713626	808769	837543	842772	814844	575907	562213
Lysine degradation	924502	989560	1.52986e+06	183036	259573	557599	294686	163034	1.08975e+06	883658	227711	365442	438962	151462	1.20919e+06	283714	182526	1.28861e+06	1.37652e+06	238197	115451	743161	842982	922937	1.14153e+06	962107	809889	414329	112802	591600	1.07198e+06	931513	1.03478e+06	541525	975433	1.48566e+06	1.11512e+06	929562	1.07035e+06	426985	519499	737551	631894	987013	1.10512e+06	913194	1.09335e+06	349043	102565
Lysine biosynthesis	598428	775052	985371	363616	777297	801665	499850	726697	856358	719828	377641	810230	803668	404591	917539	334336	364534	898213	987387	796021	335297	677167	694739	682226	847355	823604	592865	587369	347087	579789	844009	806365	823876	812557	779354	886158	833781	782665	847006	761004	819718	657481	581678	810044	853148	751862	819870	794636	331404
Drug metabolism - other enzymes	617424	854703	1.01365e+06	435624	495614	661235	478824	436878	936397	833309	444505	551239	606260	415188	984695	340498	432281	951983	979239	480176	403996	659329	771201	807088	823122	825846	608322	530333	400426	704543	756053	784605	930804	663168	849154	1027417	897855	819983	929801	536062	653406	737758	662266	880893	1.06875e+06	908965	918518	522057	390569
Tyrosine metabolism	676729	874089	1.3502e+06	153981	296799	521995	291317	204731	952139	757608	196500	380327	429528	143107	1.06713e+06	245873	159946	1.06073e+06	1.43249e+06	272348	109671	649748	712996	814080	961671	837610	635045	371789	105862	544413	910075	806029	908162	522760	886193	1.15716e+06	1.00754e+06	861503	949474	420102	500150	681421	539510	884596	957045	807786	993781	349062	97196.2
Histidine metabolism	665543	908847	1.08966e+06	121705	154807	494453	255913	59253.5	1.07365e+06	772669	154627	269133	359647	94052.9	1.15388e+06	220316	109913	1.17672e+06	1.12522e+06	116818	61506.6	674738	751812	786636	1.06697e+06	862579	720923	355987	53980.3	516406	1.0372e+06	861366	992514	450207	952335	1.24161e+06	990334	906474	998096	370581	430519	644710	520483	961777	1.14694e+06	925800	1.00483e+06	254394	42785.5
Arginine biosynthesis	854463	804044	1.49714e+06	152703	184246	455297	389373	110293	854317	760606	211555	282747	328345	138755	1.11898e+06	427704	165230	1.1925e+06	1.39304e+06	154431	98575	659820	734387	890185	1.00908e+06	787938	860607	457610	106226	467494	904326	787824	879799	403923	771786	1.36375e+06	933848	786089	884323	347804	386702	596182	524104	808622	749641	810230	872458	260189	94358.9
Valine, leucine and isoleucine biosynthesis	509981	915278	1.16827e+06	107570	198090	520627	267436	104022	1.01529e+06	789951	151796	308536	383781	98207.4	1.10027e+06	233440	113680	1.05334e+06	1.13219e+06	169380	59888.5	521739	767174	814202	982224	837095	647125	349034	53452.3	553642	901958	836476	996119	481482	920611	1.12376e+06	994818	874588	1.01315e+06	364143	462899	672007	534707	919899	1.11354e+06	887682	989855	278594	43306.9
One carbon pool by folate	647621	660636	910444	409197	470997	565407	529406	435487	715797	657262	426538	511829	523551	403039	801965	407110	409174	897185	922164	462539	387327	579217	629149	704319	767281	688007	685886	616069	389414	552700	721065	679900	702890	553086	689735	818627	719587	687106	735905	512713	555232	607408	546218	695855	731464	703930	714479	500984	381964
Biotin metabolism	622031	817205	1.37075e+06	100326	195347	467543	247544	100707	948268	775596	145768	296271	348107	90385	1.01009e+06	303640	108214	1.04378e+06	1.20841e+06	161776	49344.5	617369	752669	762852	984036	786761	620021	482259	57870	500739	876266	810026	935852	448785	868934	1.10332e+06	925273	796096	939362	346726	435818	626527	519754	853269	984033	842458	953861	263453	41616
D-Amino acid metabolism	609084	626648	731900	454799	550128	610163	464779	535239	748008	625403	464584	581318	592038	454749	733341	271108	456623	721999	841363	559863	438567	571123	682259	623973	640249	630123	532795	354185	441459	601099	652866	604255	687049	614383	624871	790271	655629	607524	651563	539371	607501	562839	553996	644893	802150	628650	662863	569162	439710
Thiamine metabolism	529025	612165	727737	399266	501254	571111	505864	481707	673924	611942	413036	535359	542937	407738	724951	306232	399686	680472	704639	506712	380456	556502	611847	605247	670713	625012	556482	706935	388914	529962	661437	630492	659619	564850	609669	742219	661885	629203	671151	510628	566687	550798	518586	633381	696835	625833	638522	525143	380632
Cationic antimicrobial peptide (CAMP) resistance	716172	577443	970870	299274	353830	462675	307584	315826	730064	591197	294088	409458	413698	282760	745744	259039	303170	888386	1.05183e+06	343283	262689	520905	632722	554698	733122	601619	523546	314893	269963	494839	647922	598663	665647	480069	636802	877529	668541	594406	661326	405225	467453	495107	467065	652111	767495	657059	678174	395994	264527
Selenocompound metabolism	446470	651499	806051	293278	306836	458916	372931	267627	688569	615946	315920	361274	394052	282572	707966	266831	296634	660357	700544	299349	272240	459103	581293	621651	676932	623143	516271	408920	267817	497940	642905	623702	678750	445271	655833	717615	685687	626571	706373	377105	443575	555726	490511	649315	757086	615967	701946	345706	263358
Chemical carcinogenesis - reactive oxygen species	444398	738743	1.04602e+06	101429	122892	413697	194494	39125.1	865568	701905	115568	222093	310482	69607.3	913003	141208	99480.8	952461	968326	95122.7	56853.1	494906	627670	680661	803621	690370	507107	259107	45303.9	468356	685320	678513	849878	394896	795327	884927	796345	696746	859861	268388	377076	560634	461452	801993	1.00626e+06	846976	851101	190133	34979.4
Pathways in cancer	403506	623802	947307	87661.3	155265	381870	189488	81714.5	727224	618080	97209.1	233859	300328	65337.6	784762	119834	86763.5	771568	822667	135272	46817.1	448088	525407	625371	700727	613378	457707	241134	41041.9	382638	566681	608871	723278	366082	667476	808811	694746	591178	743115	263901	356578	490119	409332	678666	797643	696356	738060	206401	29725.7
Platinum drug resistance	315533	584080	767920	82378.3	153743	365715	163655	79938.4	680864	563580	91497.5	220130	290440	61977	730876	124489	78168.6	674804	735396	130562	48185	409874	452235	561319	644940	572937	386158	215903	38869.8	341362	527886	569348	670229	340050	635355	694338	645094	562204	693898	259469	336002	459350	373572	642215	744773	636025	701665	197910	27332.8
Drug metabolism - cytochrome P450	290926	609868	883638	80988.3	149898	342660	155824	75353.2	640426	574135	84470	215045	281109	57684.7	686472	93865.6	79513.7	687464	767170	133184	47624.7	372098	442475	561155	595726	563578	361627	277091	34399	369463	503816	550295	666981	345596	620311	670333	650609	552690	700989	233529	337821	489448	377286	629384	744817	636187	714523	181334	26773.3
Central carbon metabolism in cancer	446396	374008	511206	426957	457328	431332	365911	471770	350485	413055	418731	459909	443299	420946	444554	203627	426695	442511	473086	473789	424509	380322	360658	335061	373815	414226	281329	431847	430630	398272	382647	382390	375028	439157	352327	421751	390871	386407	390385	413530	445169	388437	401436	379070	347716	431972	376280	451656	425190
Metabolism of xenobiotics by cytochrome P450	251788	568948	823717	73844.3	144712	325687	148964	74482.5	612772	541501	79867.5	206843	268808	55107.2	636866	90194.6	74248.5	604467	718064	128595	44299.7	359137	426468	525735	560803	528023	328996	267288	32440	353804	480296	519036	631875	329458	591582	603016	617593	524437	661579	223347	321931	461020	358128	595567	710496	590313	677253	174245	25687.8
beta-Alanine metabolism	710482	505838	955338	71457.2	78427.4	243557	152854	31179.2	564122	441827	96366.2	145204	170152	45253.9	697798	148168	71278.7	832766	930976	65491.8	21585.5	424826	451155	529836	648817	510376	535494	150984	25524.2	270186	611946	466790	518505	234972	484044	996233	579500	473642	528430	193588	213931	341714	308150	503632	497133	476642	544438	139169	21421.7
PPAR signaling pathway	399810	453781	869805	155721	176260	273941	185636	144520	508642	472983	178012	229300	247498	147559	447928	184129	168825	529708	572107	176297	133519	416504	457216	420268	570574	476181	343636	227908	136475	353780	544555	526462	502491	305403	486087	626331	567046	481517	561718	240936	296319	416806	382985	450264	463279	399863	551340	213759	138276
Pentose and glucuronate interconversions	229279	536290	294073	225813	236549	348123	266465	194984	534199	400500	234116	265531	296390	207852	563188	166827	221847	587263	475389	218253	214157	282821	359683	436604	363901	432895	304311	346068	200316	409501	378421	390978	519310	333871	493073	542960	525205	490772	518507	270786	333811	415161	313967	496816	677082	500771	523325	249245	197406
C5-Branched dibasic acid metabolism	310677	555230	683287	66866	90448.3	295832	136713	33179.1	612508	491503	90098	154774	211032	55892.1	637300	106095	70618.3	579894	634707	69784.2	35330.9	332859	459285	490915	591045	503223	377218	185790	31893	335863	563683	509899	607913	269661	553635	748087	601226	519998	611428	193226	259337	409821	334794	547563	661354	533098	603861	139877	25892.2
Riboflavin metabolism	354279	420012	581665	157700	227503	324373	238560	190263	509808	409073	187894	263620	271304	160483	531516	166423	162514	523033	699445	214744	139974	325166	436181	421321	490865	422095	363533	276166	146950	330543	436061	414403	471887	311721	450939	550320	463033	433360	469193	273223	308907	351727	305603	455455	531945	430472	486157	253636	139123
Cyanoamino acid metabolism	299537	490985	571149	117787	232156	340924	203557	178434	508209	395998	131519	265404	291697	111961	594514	143444	112618	708265	626436	219082	95618.7	282262	357238	430418	456141	450463	327778	199417	94234.6	313777	392772	411640	506744	334060	481730	551820	498214	450539	524586	281071	329767	367687	277470	494645	615826	513525	517727	252726	80995.2
Streptomycin biosynthesis	391068	459083	651677	113938	182482	286263	224750	131819	461568	398658	124812	217433	233537	102490	564156	273096	112935	620673	606539	160971	83787.8	307543	362913	492944	475437	428090	451113	299490	98666.4	287459	405985	405152	481189	275888	426316	680324	478280	421952	486145	226461	272831	319276	283557	449242	487131	456560	477647	204146	81683
Legionellosis	264620	444512	468964	167653	177507	305310	207791	139643	479458	416806	173569	220620	256678	150774	510968	142197	164852	550863	479811	165478	150038	298053	336427	417585	473569	428118	321789	224841	142464	314419	417049	434263	483757	286620	482134	495636	480594	440713	515938	246896	288045	373061	317389	472422	528776	481715	498862	210239	136924
Teichoic acid biosynthesis	410993	169903	128868	562359	574611	409629	406358	632660	166386	252823	532313	534637	481886	567707	150531	252368	559787	136616	165585	610358	579512	297711	296013	203765	130070	235284	193678	164923	587834	385371	154804	211963	149424	445923	150220	168193	147183	204222	141561	435166	453633	285529	359208	174045	149794	194994	148173	538250	592153
Monobactam biosynthesis	268128	428577	617421	47041.1	268248	346225	160021	221211	464728	368131	75575.4	305455	313203	70406.6	523621	137488	52081.3	512955	559010	269372	25235.3	322751	361703	351808	488946	422289	293528	240908	31308.2	228712	467631	429860	453312	333255	423419	493700	461310	405141	471758	300897	335893	301877	248383	430082	452600	396221	441895	293402	21254
Vancomycin resistance	334108	327036	340431	312491	305391	313966	324769	306684	337513	331065	307464	314286	313762	306053	363599	227122	310250	351649	337502	308439	306270	294604	327265	335564	327034	335253	323796	309973	307415	344995	329530	320256	335813	324785	318807	414839	339789	352982	341290	294059	322884	320869	314621	331836	366054	347337	323009	309486	306941
Ascorbate and aldarate metabolism	335354	441099	463454	55582.1	80232.6	241341	232123	24169.5	535408	361213	80099	121511	164051	43856.1	563488	302821	53359.7	526326	569880	51059.2	27868.7	338033	374758	568329	435054	389359	522967	290462	26426.7	239134	441425	351643	483070	207248	420351	576818	448059	374656	431147	149746	192933	279574	238434	437549	565418	439969	450892	107060	20300.1
Chloroalkane and chloroalkene degradation	331877	401320	861255	98642.7	163319	248981	147737	123953	380428	411386	124041	199168	207394	95280	451454	101572	107867	441329	676958	160929	81013.1	268254	350180	414867	417477	397704	259065	205595	77408.9	261882	358096	383535	430118	258917	396043	494031	465745	345308	449424	184124	254935	355640	296745	385602	391602	380022	482667	173636	75728.1
Salmonella infection	327946	354628	447243	158142	161665	257825	209940	138238	434430	349086	156596	201560	223692	144494	434056	154286	156139	501799	461881	153949	137399	311221	338356	370974	436799	358072	348003	222830	137725	275393	398729	373114	407388	253464	389450	502232	403131	367130	419280	216767	249785	296666	273772	391148	452284	400066	391892	194403	134598
Chemical carcinogenesis - receptor activation	212187	426018	586830	57342.5	73823.5	239594	125820	22090	510236	416526	62483.5	129322	184974	39007.7	509756	74364.1	56960.7	507002	518178	55537.3	32884.7	303990	360225	416748	452404	398128	296352	146473	25891.5	270952	389042	403268	497592	232299	460921	476924	465338	403928	506976	153149	223141	335607	274969	463743	580935	479011	504946	106409	20276.8
Hepatocellular carcinoma	251161	421877	646454	59951.8	71259.2	231258	105807	20269.2	494748	420005	62493.5	125699	180546	38298.2	505412	59398.1	58296.9	516734	540718	55387.4	33373.4	281560	356851	409312	444772	403703	285267	139906	25181.7	274434	362865	390851	488833	231720	452275	508869	464249	388358	497765	145803	220766	340123	275632	457959	580951	479594	507673	103282	20011.3
Plant-pathogen interaction	240698	343223	447046	141155	159331	249556	195170	138803	458271	338863	164999	201308	207582	144886	380721	136389	148538	479919	441767	152732	131601	258735	423885	325684	407729	319916	281072	188675	133042	313016	387328	369752	409777	257685	381634	412696	385626	358083	400471	192530	247726	283470	269585	366340	515679	362277	382634	188729	135996
Tuberculosis	300126	333321	433559	204464	202746	267320	219231	190954	344473	337978	203953	226906	239113	193996	392526	174004	205370	386917	409589	202504	191563	286577	302851	339207	361333	327741	285124	219165	191655	268799	298585	329646	352807	255187	322335	427114	345037	320128	362127	225664	257162	284446	282432	328868	338817	350007	339023	218972	189208
Mismatch repair	305858	284361	377626	199117	248552	276822	213699	239849	328685	286294	202024	266686	266184	198304	361613	150251	199809	379232	384947	252075	189222	271653	295528	271547	348424	302706	283296	177267	193945	260723	319092	309823	312525	276789	305114	392861	324412	311888	321409	255624	276214	257016	249662	307407	331103	299571	304761	265427	189771
Thermogenesis	226519	371346	586493	45392.3	69050.9	204907	108581	24611.7	448227	357714	64955.5	119903	148849	35953.8	436815	112876	49168.4	449349	495345	55086.6	25357.5	252465	322027	342504	472177	376392	283088	148071	22808.5	248329	429746	399349	433882	201285	426939	461326	455054	401841	466967	157466	196612	309545	249076	404535	478362	366104	468302	108755	18745.8
Chemical carcinogenesis - DNA adducts	187564	402965	526865	55928.4	68646	225132	101662	19510.4	473797	386910	56871.5	118942	176058	36029	477791	54620.4	53802	478482	472459	51802.9	32827	274155	322401	376102	408383	372899	250768	136396	24125.4	254736	343704	369176	464628	217726	429596	435517	430302	372281	475144	142775	210195	315770	255306	434563	554429	448338	474000	97965.7	18722.5
Styrene degradation	432377	315868	508169	98084.7	53877.7	176212	96133.3	28869	371947	304917	111987	93717.2	105066	76985.6	474120	124157	98586.7	426829	570071	39111	70926	245321	323418	340166	410545	324416	302762	164712	71256.5	203240	325860	297131	346206	147225	301013	635445	350217	310033	340639	118413	136042	229975	228304	326913	322542	321507	327741	86133.6	70676.9
Taurine and hypotaurine metabolism	334560	270446	411169	196661	142561	195140	181340	137934	273708	275463	202061	161049	170469	181018	319016	105799	198072	385585	384505	141615	186268	229762	268046	275119	280801	272986	244222	144626	186441	234103	231135	250354	279134	191243	249086	392404	283006	248622	278098	163105	184923	243425	239267	260922	270271	284008	273671	154468	185988
Alcoholic liver disease	331801	354725	631407	46560.7	52416.2	155113	83774	17836.7	341202	321458	50959	95559.5	122790	27343.8	362022	77129.3	48556.3	424112	436488	48494.8	17146.2	260885	261253	341768	392573	340013	276514	100277	16592.5	194266	369787	335998	359018	167229	332774	544283	401195	306932	395603	117580	158580	268901	235760	327381	330342	306715	392544	83411.6	14511.6
Biosynthesis of various plant secondary metabolites	160701	379458	232061	107370	111293	214056	146529	72752.1	353071	270087	104175	133215	179441	85466.6	404476	86446.6	97001.4	475196	314281	94712.1	92218.4	186124	193811	302872	270608	308646	249052	149895	81377.2	242877	236667	260726	361172	202069	351008	389459	361665	330580	372621	163595	198172	281266	193141	366876	475626	377431	365644	128541	73460.9
Vitamin B6 metabolism	268680	300139	424853	94996	104151	198271	144750	76407.7	328887	274742	104033	134820	155328	85355.4	413459	143343	94530.1	435792	424496	91375.9	78005.9	212993	264121	291891	349279	296262	276302	181775	78737.6	197073	316617	287419	331338	176614	308010	420182	328447	305585	337440	154491	174211	238553	197367	315976	338791	327215	313464	127184	72001.7
Fat digestion and absorption	242141	325204	431809	100024	102705	191732	116572	76026	342418	291441	95338	133044	164228	81605.4	381292	93925.1	94727.2	390661	327191	97299.6	79961.1	207186	242611	284362	363419	309735	246776	143240	75350.9	206227	328525	322641	331336	190809	323191	385211	346664	321875	368340	160410	191503	259542	221648	327797	372516	300798	368666	128140	72038.6
DNA replication	268036	191789	233629	240895	281044	251830	218543	291253	214778	212245	236443	280913	265616	244375	231837	146796	240660	247349	241839	292772	239237	235902	231922	182795	223766	220855	197284	176345	245395	233107	218144	219193	203253	261574	196820	263707	214329	217476	207345	250549	263362	204751	217768	205003	209710	203898	188106	282696	243683
Caprolactam degradation	390881	332551	529145	53520.3	53249.5	165825	66861	12655.7	303750	305376	63177.5	84765.5	118487	25608.5	410958	54977.9	49853.7	516119	435351	43891.4	24096	236205	213109	344218	339441	339569	288827	91893.1	16834.3	149990	301247	280137	324806	143844	298629	580014	358370	265801	353050	113982	138336	254656	200407	323060	285352	335598	347454	82074.4	10834.5
Geraniol degradation	493098	296474	673063	46675.2	41319.5	133060	67587.8	15486.5	298469	282091	48812.5	80933.2	109248	21542.1	356455	78409.5	48352.6	516601	540489	40457.5	10951	256185	266504	317241	396837	311419	332019	78612.8	13920	160064	350047	279493	296061	139973	265602	642057	345418	252201	311114	107944	125065	214831	201783	282668	261763	291690	313677	79811.3	11678.5
Antifolate resistance	230966	227536	351961	137084	191292	206344	186531	177777	237735	221885	139302	199990	202080	138938	275906	156639	137070	327486	326767	189877	128599	192923	216607	236839	261829	236119	234381	212250	131639	187023	241172	233928	237930	208593	226644	281551	243779	229439	249424	190398	210401	203493	184266	230220	243908	234517	240183	196456	127849
Nicotinate and nicotinamide metabolism	196108	260392	266756	135379	99557.1	169904	143552	84648.1	320633	239031	146956	121373	134492	128017	298942	148269	137973	252335	292353	86549.6	127464	221787	289213	222203	286059	238531	199201	146418	129879	235067	297660	249834	294331	162495	260207	346468	283840	270476	275507	131481	155622	211250	203027	257900	349454	226263	263282	115336	130095
Aminobenzoate degradation	410853	262805	456138	96232.1	90797.2	145021	83845.5	69391.3	317093	249478	87213.8	109207	143747	71948.7	268737	73502.4	94977.6	319413	424363	87412	68027.1	296832	238539	302777	286989	277207	264893	98950.9	68578.3	192051	270152	225424	265642	163165	236527	566933	317044	213020	258443	120917	150999	207510	211636	244304	288199	226505	287091	111286	69288.9
RNA polymerase	218796	160289	183628	237951	227031	205877	212431	240188	179372	188625	228111	225935	218277	233809	183146	142305	236680	179194	183216	235501	238693	186721	195554	178122	173990	181773	174940	192132	240172	213762	175596	181924	171648	214377	165019	180967	165849	184914	173467	202600	217196	186744	202403	171733	183147	176193	167605	224973	241349
Limonene and pinene degradation	376326	287966	458584	43327.3	42007.2	131715	67293.6	14886	298803	243467	48090	75541.2	99697	23338.1	335939	69015.8	39472.3	426768	396843	38402.3	14272.9	238918	229302	279986	332516	284658	282621	81293.9	13655.2	146662	311737	244860	277927	130134	260773	526680	313382	236762	287581	101153	118910	190088	171354	273678	295873	260742	282842	75305.2	11424.2
Necroptosis	297110	222931	389316	83855.4	87013.7	144658	166904	72694.9	264533	208179	94222.7	111707	122614	76809.5	307160	161100	84957.3	390215	377632	81896.2	67252.8	207504	242671	281013	288351	223462	330606	147055	70730.5	171822	239137	217400	246792	141836	212409	430697	250137	224330	237214	119025	134549	166289	157677	225723	262235	236566	217026	108921	69580.6
Exopolysaccharide biosynthesis	267772	196316	388587	81049.6	79604.6	147849	113402	69752.3	204199	207616	90856.8	104550	103712	74503.2	336692	105895	84668.6	295857	384407	75483	67391.4	119227	214153	236795	258754	194080	227642	104150	69366.5	129270	160768	184983	214529	116695	173636	314905	197158	199407	214735	105666	119865	146331	146528	201310	182783	230181	205944	98084.3	67084
Polyketide sugar unit biosynthesis	245474	234361	314683	34698.3	45460.1	114122	111869	14474	245895	185506	35570.7	65652.8	79215.9	20566.7	301602	173979	31270.5	352345	322487	27358.6	13407.2	168938	166584	286551	262469	214818	297513	103398	25103.5	123538	219775	198927	237216	103434	221599	400680	244452	215840	241246	90527.7	100972	142969	127035	228248	243497	216908	252487	65289.3	12401.7
Pantothenate and CoA biosynthesis	226254	206031	304262	27570.8	80813.4	138724	83030	61710.5	230447	170416	38796	104245	112294	28306.7	278333	84268.7	26288.4	314420	311513	78289.3	10735.5	185905	171555	207954	244433	211437	201810	99580.9	11146.6	96438.7	248475	194307	214902	128233	206031	328858	233492	185298	211864	113210	122258	128004	119041	208732	208995	203438	212533	101407	9069.1
Pathogenic Escherichia coli infection	203005	185076	265699	84121.1	80492.8	134249	98053.6	68051.3	198447	182233	77416.1	98220.1	112314	71517.9	253593	72637.4	83193.9	256647	261993	76570.8	70105.5	153854	149955	197584	223670	189378	170609	99041.5	68914.8	123227	163988	186237	202008	120464	183703	294447	204936	177751	214102	110612	123192	151183	141804	192390	190500	193311	198500	96456.8	66356.6
Sulfur relay system	169727	165970	290269	75752.2	78138.8	124982	113523	69872.1	210934	171750	80848.6	98713.3	104885	74665.6	229320	76010.8	77530.1	250596	268163	76871.9	66916.4	147207	177995	169370	228224	172099	169936	226450	68525.4	134063	220945	188900	197501	121528	181532	222845	190725	185040	204246	104260	121958	145541	135822	180006	209086	182134	196025	94792.4	67045.3
Tropane, piperidine and pyridine alkaloid biosynthesis	152573	226307	230131	27840.4	38657.4	117956	70166.1	12768.8	260345	184445	41301	62843.2	82956.3	22350.1	268164	49356.8	26688.5	249919	273911	27829.1	14931.8	152501	189740	213768	229209	204167	182895	72105.7	12283	142508	213214	185327	241035	110887	228627	338571	243380	217958	230034	84332.9	101592	168688	122892	229250	296063	215994	244490	58659.9	10614
MAPK signaling pathway - plant	144048	199777	279801	25503.8	84588.6	145864	63904.3	60702.3	221428	181660	45753.3	102890	117338	29384.9	269273	79886.9	25385.3	263224	288676	79729.8	15989	134861	174237	178318	229814	203440	140931	86519.2	15652.5	109734	211137	185723	221396	130298	211666	258773	216877	189475	215180	111738	127806	148453	116498	215808	243333	228605	220646	100920	9744.03
Shigellosis	117771	211129	216050	30751	37281	119711	59963.5	12741	258326	189547	27212	66390	89986.5	19269.1	259089	48706.1	28939.2	301042	261070	27272.6	16192	136962	154241	196487	249703	197136	159147	77174.1	13547	125684	194485	215825	242769	110663	240553	270047	229003	209094	261450	87487	110879	152771	129624	235782	277297	227912	245616	60386.3	10315
Lipopolysaccharide biosynthesis	147742	149007	359911	8711.83	32104.9	90758.4	55874.5	15608.7	219354	173339	27695	59914	57776	20695.3	199369	68581.8	19627	251116	274486	22250.7	365	184576	232600	147264	267909	161105	146998	63080.1	10183	97493.1	263817	222898	205151	85011.5	178907	261000	203888	178163	202553	73996.2	78930.6	125845	120612	160470	159162	165036	185784	50825.4	9498.25
Pertussis	255935	159241	376621	27115.4	37457	77649.3	48830.5	7074.51	206701	149699	23065	50229.5	48996.5	12822.8	277305	25708.3	24976	367676	519459	17470.7	9621	122352	132700	211551	180295	157980	178208	45617.3	9650.36	84306.6	143376	134556	169035	81048.7	182941	277903	188780	153996	187980	55079.5	78481.7	116219	93390	188062	182399	233975	239550	37400.5	6872.5
Chlorocyclohexane and chlorobenzene degradation	113289	210317	170075	20415.1	40467.2	108233	52382.1	10801.2	239225	162632	35751.3	58414	68699.6	17784.7	240189	50016.7	23809.2	264633	341033	23436.4	11486.8	154754	149826	191524	184383	178004	137490	67320.5	10762.9	106935	223451	172271	212674	91265.8	205830	257199	216978	182876	218171	72436.5	86813.4	134515	110565	202591	208751	186173	217108	47627.6	8239.51
Other glycan degradation	2060.38	232428	3309.14	32813	141086	171480	68895.8	103198	165198	134150	31586.5	143862	156232	31456.8	198258	1616.19	24316.5	275796	122444	130262	27089.3	71514.5	43462.3	135608	112127	178212	81983	88573.7	13640.3	108327	108570	137056	185630	156022	211711	138187	261863	173387	222645	142680	163007	157654	75454.5	211562	267102	238493	206376	142081	8008.32
Apoptosis - fly	142290	184731	275508	27501.7	32405.5	104739	65420.4	10543.1	193981	178986	28173	53818.2	73467.8	17339.1	238861	70607.8	26788.1	230644	263604	24114	13872.5	134338	128773	200509	222108	181688	160927	72927.2	10982.6	94944.5	162869	182052	202767	87897.1	192742	258181	203508	172707	220170	76418.1	90149.2	140831	119905	192645	190235	187172	214672	50754.3	7596.1
Ferroptosis	103143	165313	356432	16104.5	32705.1	79876.4	46578.7	10115	176085	172125	33981.2	52114.2	57616.2	15468	169638	57724.4	22956.9	175014	225566	26903.3	8769.5	108054	152670	158441	202061	175853	114090	64281.6	12011.5	117518	190631	186173	191161	88695.6	181390	227401	219710	176041	212703	60556.5	84601.7	158993	123624	163601	174802	142376	216713	44028.8	8689.18
GABAergic synapse	232920	121522	303832	74948.7	67570.5	89660.1	94152.2	63401.5	116889	127117	74824.8	79272.5	84820.1	64746.7	200594	61742.8	74533.3	278584	248159	68209.2	63490.9	134936	114538	149567	154982	131673	178718	66953.4	67335.6	89175.9	103561	114197	129501	87533.6	98301.9	271706	135622	112254	127948	77580.1	84489.9	99505.7	98731.2	120013	95553.5	155873	108464	75048.5	63450.2
Glutamatergic synapse	232875	119377	303822	74869.2	67524.3	89617.8	93475.9	63394	116841	127089	74754.8	79069.5	84741.1	64733.9	200506	61689.1	73957.3	278528	248096	67921.2	63476.9	134870	114405	149485	154865	131634	178648	66859.4	67235.6	89084.5	103250	114197	128766	87412.8	97730.9	271679	135553	112023	127530	77563.4	84368.9	99382.4	98708.7	119405	95510.8	155835	108395	74714.5	63373.4
Fluorobenzoate degradation	176415	155864	253942	19647	30634.5	89133.7	40977.1	8603.36	179576	152174	26813.5	46915.2	53570	12276.8	226708	34076.1	22829	261242	373929	17640.8	7119	140697	134369	183447	191776	153161	141150	49958.7	8219.04	69648.4	183630	147518	163038	66683.7	150769	237288	171886	140247	179670	66337.1	67761.9	102189	99115.5	163612	121536	148652	187620	40357.3	5690.5
Phosphonate and phosphinate metabolism	74235.1	166286	426453	13543.4	26084.5	82689.2	39061.8	7605.98	152397	194564	29206.8	51737.8	51400.6	15687.7	179761	39423.8	25402.5	145049	237060	22291.7	7345.08	95020.1	166687	168942	170910	152325	77786.6	55070.2	8528.26	108677	139168	178115	208415	80174.1	161788	212065	196419	136031	210158	36123.1	81706.3	149675	129988	142748	148345	150814	203414	30662.3	8415.18
FoxO signaling pathway	119059	165990	254274	19294.1	24088.7	87997	42362.7	9217.3	182235	146469	31262.1	46953.8	63815.9	16735.5	211411	47991.7	20925.5	227409	240214	20090.6	10186.5	117497	159482	135994	178569	146638	110343	60543	9730.58	100123	167459	140185	180708	82239.5	163145	214668	171193	147249	174847	53541.8	74834.9	111709	96369.7	165616	208843	191517	162151	40827.1	7512.27
Xylene degradation	225836	142974	233247	22608.8	75591.6	98111.2	48391.5	54311.5	143005	120542	26980.1	78760.8	83297.7	18721.8	223961	67478	19086.2	236297	299869	70768.6	8232.96	130684	109299	176577	137658	155345	158780	75210.7	9299.85	65988.4	133911	99379.7	136772	93515.9	102342	326004	166357	117272	133198	78793.8	87050.4	92954.7	74818.1	146568	121678	133792	126498	75881	5460.86
Insulin resistance	100425	129815	121494	68504.9	71831.6	94493.3	109350	65588.4	150762	114515	73863.7	81875.1	85053.1	67043.5	130635	91081.3	69375.6	135481	154701	70468.6	64169.9	94773.7	134738	153168	131827	121322	152964	110086	65045.9	118833	123653	116125	138320	96375.5	129017	167699	128897	127019	131512	80647.4	94451.6	103312	97632.3	126925	174826	115497	130904	79744.3	65230.7
Longevity regulating pathway	119033	150571	254079	19257.4	21140.1	79457.5	36679.4	7023.8	151146	135986	28057.5	41250.2	56301.3	14915.8	195296	38828.1	20277.5	227372	226197	17674.2	10165.5	98497.4	135358	126810	152121	133154	98347	52533.7	8798.58	86929	135850	118871	163070	72967	141983	197819	151770	122905	157546	44432.6	66648.3	103226	86905.1	147509	182393	187242	143108	34457.7	6432.1
Inositol phosphate metabolism	54269.4	165146	131343	22338.4	27168.7	86776.6	40136.2	8355.48	159003	132543	23364.3	43234.8	61135.6	14293.8	184632	45830.7	19497	159517	148610	19516.7	13447.7	62422.7	93502.4	138301	149706	140790	98487.7	113050	9319.92	86416.3	108799	139818	170337	74083.1	158202	186260	168376	149033	177296	58641.3	75146.9	113304	87513.6	164641	190215	154272	177430	39070.1	6766.68
Staphylococcus aureus infection	133542	43764.2	27739.9	171400	204358	135249	109126	222813	28302.2	62841.9	153510	186947	167651	174907	37842.4	104857	167663	57346.8	37576.4	218132	174393	81018.2	63643.3	22654	22711.7	65990.2	25356.7	70456.9	177791	105008	38813.2	46819.4	28777.1	151787	29215	32029.7	22582.8	42854.2	27336.8	150004	156081	68969.5	95509.1	41681.4	34845.5	55329.3	23147.8	189649	177312
Longevity regulating pathway - multiple species	25112.4	153926	201590	10715.7	24622.5	90489.2	49451.1	8710.5	149915	152658	28878.3	45932.1	53386.3	15237.5	178503	34405.2	18149.1	105677	157571	19494.7	6810.23	99379.8	136351	150906	152734	133003	79253.9	76006.7	8797.5	72329.9	175458	150447	175186	68659.3	135085	145169	146486	134374	171555	43203.1	66188.1	107040	102609	142479	121787	163493	146023	30944.3	6174.42
Glucosinolate biosynthesis	64359.9	129563	156395	13670.1	67412.3	95465.4	54444.1	56187.8	133472	107133	19353.9	79592.3	84772	20014.4	137376	53966	15304.1	144435	135391	69115.3	7027.53	71966	108451	119211	132051	122286	103376	75541.2	7155.33	79841.5	129425	123392	137697	95111.6	123843	181013	143933	118606	139600	77813.6	93093.1	88688.2	74358.9	122276	148263	119976	129183	77254.3	6101.87
Apoptosis	107404	133406	155650	21544	23980.8	79067.9	34992.5	7379.18	145557	127980	17387	39984.8	52862	11909.5	189325	30950.3	19628	156586	188938	16002.1	9537	92895.5	87805.7	145381	155211	129389	108215	47119.3	8135.01	63576.3	122179	131601	150212	63128.3	133664	231586	143617	124985	159256	54218.2	63771.1	92029.7	87114.8	143308	129397	140049	153307	36288	5284.5
Atrazine degradation	151867	113321	334581	9452.02	17419	58095	41479	9067.01	134352	129478	22918	37249	34833	11450	167414	41582.3	16728	116404	259492	15315.3	84	88821	149802	136354	183962	112383	106612	35587.7	5356.02	68733	131092	145983	139312	54666.3	103598	250762	158971	118434	136969	40705.6	51457.3	83701.6	94309	110461	79511.2	87216	145908	30438.9	5261
Toluene degradation	117299	137134	109828	17010.4	26413.5	71734.3	35784.1	7974.22	161706	110678	19671.5	39067.2	47545.5	10404.8	173581	29351.1	17488	200763	249292	14827.8	7122	121040	87933.5	136607	142977	123176	128196	41720.3	7318.36	66971.4	162105	116977	131113	59805.7	133938	204078	151430	132306	149570	59147.4	57633.6	82100.3	74015	144641	121499	119209	145576	36298.3	4902.5
Colorectal cancer	92864	124770	155574	20156.3	20893.8	73397.6	31651.5	6912.68	135437	118184	15922	36629.8	51121.5	10896	169696	28774	18493	152304	157299	15473.2	9519	90197	80020	127686	147337	122101	91808.5	44824	7524.34	61897	97303.5	124857	141008	59476	127230	195679	135069	116815	151272	51549.7	61758.8	88135.2	81207.2	131408	129348	127445	139460	34105.5	5007
Apoptosis - multiple species	92864	124770	155574	20156.3	20893.8	73397.6	31651.5	6912.68	135437	118184	15922	36629.8	51121.5	10896	169696	28774	18493	152304	157299	15473.2	9519	90197	80020	127686	147337	122101	91808.5	44824	7524.34	61897	97303.5	124857	141008	59476	127230	195679	135069	116815	151268	51549.7	61758.8	88135.2	81207.2	131408	129348	127445	139460	34105.5	5007
p53 signaling pathway	92864	124770	155574	20156.3	20893.8	73397.6	31651.5	6912.68	135437	118184	15922	36629.8	51121.5	10896	169696	28774	18493	152304	157299	15473.2	9519	90197	80020	127686	147337	122101	91808.5	44824	7524.34	61897	97303.5	124857	141008	59476	127230	195679	135069	116815	151268	51549.7	61758.8	88135.2	81207.2	131408	129348	127445	139460	34105.5	5007
Human immunodeficiency virus 1 infection	92864	124770	155574	20156.3	20893.8	73397.6	31651.5	6912.68	135437	118184	15922	36629.8	51121.5	10896	169696	28774	18493	152304	157299	15473.2	9519	90197	80020	127686	147337	122101	91808.5	44824	7524.34	61897	97303.5	124857	141008	59476	127230	195679	135069	116815	151268	51549.7	61758.8	88135.2	81207.2	131408	129348	127445	139460	34105.5	5007
Hepatitis B	92864	124770	155574	20156.3	20893.8	73397.6	31651.5	6912.68	135437	118184	15922	36629.8	51121.5	10896	169696	28774	18493	152304	157299	15473.2	9519	90197	80020	127686	147337	122101	91808.5	44824	7524.34	61897	97303.5	124857	141008	59476	127230	195679	135069	116815	151268	51549.7	61758.8	88135.2	81207.2	131408	129348	127445	139460	34105.5	5007
Hepatitis C	92864	124770	155574	20156.3	20893.8	73397.6	31651.5	6912.68	135437	118184	15922	36629.8	51121.5	10896	169696	28774	18493	152304	157299	15473.2	9519	90197	80020	127686	147337	122101	91808.5	44824	7524.34	61897	97303.5	124857	141008	59476	127230	195679	135069	116815	151268	51549.7	61758.8	88135.2	81207.2	131408	129348	127445	139460	34105.5	5007
Toxoplasmosis	92864	124770	155574	20156.3	20893.8	73397.6	31651.5	6912.68	135437	118184	15922	36629.8	51121.5	10896	169696	28774	18493	152304	157299	15473.2	9519	90197	80020	127686	147337	122101	91808.5	44824	7524.34	61897	97303.5	124857	141008	59476	127230	195679	135069	116815	151268	51549.7	61758.8	88135.2	81207.2	131408	129348	127445	139460	34105.5	5007
Dioxin degradation	88539.9	124872	145429	14573.7	68403.4	87924	41143.2	52741	101220	94677.4	22060.8	73330	78587.1	16405.4	130205	37488.9	14653.6	124131	134134	70181.6	8153.48	74186.2	83086	124256	89429.6	118266	92777.7	61708.8	8667.25	58965.1	128809	81820.4	115255	86359.9	92346	165667	118895	85962	106298	64697.6	80322.2	87399	65766.9	105620	121588	111859	103662	68512.1	5152.68
Penicillin and cephalosporin biosynthesis	61019.6	104529	61232.5	69823.2	66980.9	83128.2	50125	60740.7	112972	93083.4	61082	70197.8	79388.5	62743.3	117105	2934.46	65832.8	83383.7	88712.2	64518.8	66183.2	66855.8	79904.2	84481.1	66482.5	93914.7	51523.8	28997.2	68925.4	95584.1	71012.9	72000.5	105344	85478.5	95369.1	107119	92988.8	90279.9	102494	63562.6	83270.4	88872.8	78801.2	104102	155848	106840	101602	65471.2	63679.5
Phenazine biosynthesis	69911.1	118723	99359.9	16568	20006.2	68836.4	55518.8	7371.27	137423	87159.4	18402.3	33316.4	48361.9	12745.6	173765	60679.2	12982	163319	137999	13310.6	9741.86	77675	87856.9	123423	123488	101634	120365	49796.6	7393.33	60481.2	117551	95952.3	126873	55293.7	116053	144622	115288	115856	120994	46403.4	52920.6	74170.1	55580	125877	155893	128240	111963	31191.1	5163.53
Insect hormone biosynthesis	113029	116541	134263	15771	19045	61165.3	30314.1	7240.34	136041	91525.7	22349.5	32949	41835	11748.6	146648	27211.5	13296.7	143316	143700	14396.8	7137.9	96138.1	96841.7	106033	127348	111799	94341.8	36585.7	5824.84	59729.2	138506	97702.6	121683	55757.6	118541	164759	128744	101595	113402	43593.9	49896.3	75123.7	65037.2	119072	147868	109110	121520	30807.8	5246.75
Mineral absorption	59739.6	82157.1	145428	7741.26	68811.8	82037.3	39660.5	56177.8	106712	87592.9	23046.6	74544.6	71343.4	18727.4	118355	52398.9	9516.54	74867.3	165181	66797.1	5881.31	68847.9	87614.3	81424.5	137501	102480	68043.9	45246.2	8773.41	45314.4	129009	111991	100024	76697.3	109244	119571	111273	103572	100872	76856.6	76918.1	72547.6	57119.2	104522	87489	80332.7	119148	75050.1	5224.35
Epithelial cell signaling in Helicobacter pylori infection	84292.2	83399.9	204601	8964.23	19872.4	55974.4	57224.2	7681.31	93567.4	101406	29600.3	33424.2	33494.6	12591.6	131556	63458.9	13100.4	130170	128635	14726.7	6827.38	62160.8	87808.3	106226	144906	102356	98477.4	44301.6	6767.09	37933.8	143543	119997	101802	42818.3	107866	120639	119799	98526.9	116185	43249.7	42944.4	87501.7	66785.1	100106	61160.5	96691.8	121288	32967.2	4286.18
Carbapenem biosynthesis	64293.4	107684	120550	13474.1	18949.6	56250.3	56964.9	7453.94	114761	88465.3	16031.6	30547.5	40944.2	10407.3	126840	82322	13090.2	125922	125433	13492.1	7032.36	61089.6	80849.3	121533	119438	93573	122112	105492	6470.84	62083	107126	97025.5	113399	50255.1	105827	143079	115093	106903	116785	45095.9	49086.4	77612.7	59003.3	107698	121812	102547	112742	28404	5036.86
Lipoic acid metabolism	64371	107171	120441	13575.6	21187.2	55957.6	36420.9	7089.3	114631	88307.3	15948.6	30375.8	39882.9	11998	126827	65391.6	13254.8	125816	125412	13331.4	6906.31	70617.6	80770.8	87725.2	119306	98175.6	77002.5	157038	6400.41	61982.4	124389	98020.8	114482	50230.2	107603	147323	117360	107077	117675	45888.6	48980.2	72713.8	59672.7	107440	121778	103433	112715	28854.4	4960.1
Glycosaminoglycan degradation	39791.2	110805	60784.6	16551.7	26672.8	59050.6	32302.6	5008.17	116169	83884.1	19049.5	32562.5	43714.5	10355.2	117683	54048.4	13554.4	156753	97177	14233.9	11069.2	48932.5	63190.9	86550.2	94919.8	101729	65403.5	51446.8	9806.67	67874.9	95892.8	88044	115277	54972.9	117724	121804	118897	104269	121214	41246.7	53269.5	86762.5	53569.8	115296	155943	122607	119920	29876.2	5410.5
MicroRNAs in cancer	99972.9	81574	155499	68070.6	16503.3	40220.2	52131.9	12717.5	68758	93599.2	66918.8	23310.3	33517.6	54988.3	102605	35235.6	67163	102931	119925	12123.2	65239.1	75353.4	53051.5	75625.7	95081.4	89483.6	60458.2	60229.9	62473.2	71434.4	53504.2	81915	84153.2	39734.8	88515.3	120850	103084	91755.4	96174.8	36244.3	38879	97224.8	79749.7	87097	69019.7	97731.5	103168	21982.2	61275.6
Human papillomavirus infection	99930	65173.3	120738	63652.4	60664.9	64790.9	63637.3	61372.1	66890	78118.8	61725.5	63446.4	61500.8	60679.4	85354	44224.3	64095	86843.6	110301	61792.6	60549.2	67674	70112.7	83151.2	79278.9	73762.2	78587.1	55211.8	61375.1	65607.2	65219.2	69634.1	70073	64676	60951.6	100686	71221.8	65819	71143.9	59250.5	65195.9	66815.3	70016.6	67275.4	61051	72059.8	74733.7	62691.1	61340.1
Viral carcinogenesis	99930	65173.3	120738	63652.4	60664.9	64790.9	63637.3	61373.6	66890	78118.8	61725.5	63446.4	61500.8	60679.4	85354	44224.3	64095	86843.6	110301	61792.6	60549.2	67674	70112.7	83151.2	79278.9	73762.2	78587.1	55211.8	61357.1	65607.2	65219.2	69108.1	70073	64676	60951.6	100686	71221.8	65819	71144.9	59250.5	65195.9	66815.3	70016.6	67275.4	61051	72059.8	74733.7	62691.1	61340.1
Neomycin, kanamycin and gentamicin biosynthesis	39635.4	91205.8	61152.7	12087.7	65976.2	77918.2	36438.8	53602.5	109091	72790.5	16362.8	69980.8	72664.1	15882.1	102310	34125.2	10102.4	72373.5	64571.9	64376.4	6388.68	53088.6	81866.7	74032.7	82981.6	89052.3	59851.5	62607	8687.25	66031.4	74208.4	75321.2	101909	82062.1	89253.8	128017	90908.1	86581.9	91078.4	61986.6	79245.8	61355	47611.2	98447.9	148040	94374.8	89476.2	68548	5502.18
Non-homologous end-joining	59369	100108	144576	11671.3	16258.5	46343.8	19027	3402.34	90599.7	76965.2	17776	28060	30963	7209	117770	4228	11940	130493	139551	11887.5	6668	51399	71326	82613	75974.7	86802.5	49864	23510	4938.34	63164	64556.3	62766.5	106561	46151	89602.2	114104	105330	86588.7	99107	25510.7	41394.5	73803.7	50508.5	93131.6	121464	105580	96329.5	17904.7	4331
Zeatin biosynthesis	60937.6	54630.9	60985.7	61024.1	60301.2	58501.1	61754.1	60965.3	59136.6	58101.1	59336.5	60544.4	59698.3	59995.1	64022.3	40573.2	60719.7	61029.5	61028.8	60572.1	60542.2	56604.6	59025.9	59110	57964.8	57521.3	58004.5	52918.3	60873.8	62629.8	57988.4	57829.9	57662.6	60207.7	54779.1	67771.1	60734.1	62051.5	59052.9	56356.5	60410.6	57662.6	57980.8	56740.3	61029.1	56558.3	55861.9	59808.8	60991.3
Proteoglycans in cancer	60908.4	54628.2	60964.2	60997.6	59340.9	58478.3	60830.1	60947.3	59103.1	58579.8	59321.5	60497.4	59667.8	59943.9	64005.3	40545.8	60700.7	61007	61014.3	60550.9	60534.2	56592.3	58976.4	59091.9	57932.6	57487.6	57972.3	52891.3	60842.8	62612.8	57976.4	57823.9	57627.1	60179.6	54757.1	67758.4	58417.1	62059	58792.1	56344.2	60387.4	57295.4	57975.8	56725.3	61014.3	57495.8	55840.4	59786.2	60953.6
Ribosome biogenesis in eukaryotes	60908.4	54628.2	60964.2	60997.6	59340.9	58478.3	60830.1	60945.8	59103.1	58085.8	59321.5	60310.4	59667.8	59943.9	64005.3	40545.8	60700.7	61007	61014.3	60550.9	60534.2	56592.3	58976.4	59091.9	57932.6	57487.6	57972.3	52891.3	60842.8	62612.8	57976.4	57823.9	57627.1	60179.6	54757.1	67758.4	58417.1	62059	58791.1	56344.2	60387.4	57288.4	57975.8	56725.3	61014.3	57495.8	55840.4	59786.2	60953.6
MAPK signaling pathway - yeast	84048.6	89303.2	134087	13132.2	11015.7	50126.3	18538.9	3490.5	92801.7	79655.3	19085	22550	34139.5	8788.12	124996	6907.41	12712.2	149245	122162	9808.47	6675	54545.3	84052.9	79368.3	82901.6	79035.3	63075.8	25239.5	5126	52098.3	66450.9	60719.4	98728.8	42675.8	77393.5	134764	79837.2	63105.7	86478	24664.4	38663.7	56613.6	49738.5	86718	121468	118292	76728	20479	3614.5
Biosynthesis of ansamycins	39577.5	88396.9	95620	7593.25	19897.5	46999.9	49295.8	5051.8	86392.5	73262.5	17317	24075.2	25930.8	9149.55	95899.5	92530.5	9992.54	68088.3	144521	9920.75	5032.61	44275.7	55519.1	121326	81408.2	69899.6	94594.6	73872.8	4632.6	34991.6	73378.5	74980.1	89924.1	33445	82418	86086	97940.5	72809.6	89309.4	35441.4	34287.2	66532.6	49819.6	81966.5	61108.2	72683.7	108514	18897.5	3498.93
Polycyclic aromatic hydrocarbon degradation	78149	81813.2	155180	9791.34	14948	34143.2	13958.5	2708.34	86165.8	74970.5	12778.5	21154.2	28474	5741.5	79565	6818	10709	58895.3	151373	11359.2	4247	67624	64031.8	89176.5	74232.7	83116.7	56921.2	18027.2	3183.34	51197	79679.8	66371	85155.3	40022.6	73053.4	138598	99447.5	69818.9	80751.5	19369.2	35393.7	72099.1	55043.5	73394.1	87216.8	65452	97719	14951.5	3395.5
Phenylpropanoid biosynthesis	49261.3	72459.8	120010	7289.34	12052.8	38267.6	22124.6	5305.84	91233.7	65861.4	13670	22034.5	27403	6743.92	85238.5	22027	8764.66	93952	121532	9980.85	3808.33	56849.5	70330.5	63190.6	101989	67409.2	57776.7	26061.7	4099.67	46210.7	63384	81367.3	79774.3	35957.7	79682.7	91854.7	89983.2	78205.3	89135.7	29681.2	36753.5	54332.7	45729.8	72326.4	87247	58281.8	89887.2	21861.3	3697.33
Cushing syndrome	34858.5	54090.8	85314.3	6139	57935	62751.5	29051.3	51953	60595.9	50281.4	13181.7	61155.4	59745.2	13164.7	77688.3	11918.3	6814.93	74010.5	78932.3	60675.3	3867	46496.2	50711.9	47724.3	64597.6	62345.9	35046.8	72393.4	6539.67	30091.3	61177.4	58018.9	60473.3	60314.3	56645.4	62855.4	60391.8	54357.3	62252.6	56174.7	61108.4	42024.2	32837.2	60118.2	60837.7	58645.5	59980.7	60570.1	3153.17
Renal cell carcinoma	34858.5	54090.8	85314.3	6139	57935	62751.5	27871.3	51953	60595.9	50274.4	13181.7	61149.4	59745.2	13164.7	77688.3	11918.3	6814.93	74010.5	78932.3	60675.3	3867	46496.2	50711.9	47724.3	64597.6	62345.9	35046.8	46326.4	6533.67	30091.3	61174.4	58018.9	60473.3	60314.3	56645.4	62855.4	60391.8	54357.3	62249.6	56174.7	61107.4	42024.2	32831.2	60118.2	60837.7	58645.5	59980.7	60570.1	3153.17
Biosynthesis of vancomycin group antibiotics	49459.8	61210.5	84871.8	7430.24	14073.6	34745.6	31972.8	5399.3	68722.8	51199.1	13607.5	20186.7	21666.3	6551.21	85353	51083.3	7509.35	82432.3	81572.8	8418.35	4438.18	46487	46774	71810.2	85183.4	64153.4	74264.3	32250.1	7303.08	30242.5	82706.4	66578	63952.2	27708	72656.4	81934.8	74241.1	71317.6	70840.8	30540.2	28640.2	44383.4	35528.8	67026.4	60955.1	55161.3	77874.4	21201	3582.6
Meiosis - yeast	149.84	86357	141190	4574.67	11699.2	49658.3	10891.8	3074.33	59013.3	91838.7	15052.2	22837.7	25210.2	7274.25	99939	4836	10811.3	41935.3	67614.3	10184.3	3351	40121.3	66546.5	78208.5	63153.1	71429.3	10058	21299.5	4205	32227.3	82550.1	76909.5	96835	33016.4	55878.7	70658.5	73277.5	60523.7	92285.3	12836.3	32688.3	61861.7	60704.2	64911.2	34462.1	91754	71160.2	10143.7	2487.67
Viral life cycle - HIV-1	24939.8	73271.5	25258	10512.6	12231.9	36853.6	18945	4057.3	89041.9	46672.2	8975.47	18302.2	29907.3	6434.52	82243.9	31348.1	7855.34	91795.8	65979.8	8474.18	6308.48	37382.5	50793.2	50787.5	65937.3	55808.4	48367	32286.8	4151.58	50932.6	58743.5	53780.6	74259.7	35843.9	73034.4	79988.8	66645.8	69518.5	73357.1	28224.8	35124.5	47508.9	31866.3	73742.1	121484	60199.8	72173.9	19500.6	3637.35
Proximal tubule bicarbonate reclamation	10284.9	65130.8	60410.6	4653.51	11166.3	34881.7	22477.8	5490	91690.6	50023.8	9352.34	19811.3	30675.8	6399.94	71974	18910.6	6346.93	52449.3	71191.2	8424.85	2926	62698.9	64385.1	42261.5	80352	56581.7	38097.9	24663.4	6558.67	41613.3	82740.5	69873.3	71632.3	33688.3	70134.6	52053.3	74103.2	71569.3	73064.2	32015.5	31866.7	41513.7	38124.1	65144.6	87230.1	46956	69599.6	18049.4	3785.09
MAPK signaling pathway - fly	34984	61268.2	119992	6125.24	10124.4	29331.2	18140.5	3533.3	58344.2	56331	8972.47	18700.2	22161.8	6127.71	70300.1	31920.7	7565.28	78127.1	104035	7865.76	3490.48	43952.1	51305.1	47441.6	69219.1	54118.4	35271.1	27294.2	3672.58	34830.7	69398.7	58151.2	64341.1	30291.2	64589.4	63055.4	71932.3	59799.1	71067.9	19768.2	27984.6	46619.6	37166.6	60791.2	60925.2	68949.8	66379.7	13978.8	2817.6
Nonribosomal peptide structures	60586	29144.3	60640	56237	51829.2	43809.8	33453.8	58787.5	36831	40989.8	56351	53001.2	46526.5	56594.8	18901	2303.67	58357	62332	45658	57140.1	57093.8	26085.5	67398.4	26210.5	26708.6	33016.2	16173.3	6461.5	58801.8	61216	35683	31003.8	32955.3	50445.3	27353.8	41070.5	29685.4	22389.5	31022	40231.4	49969.8	34720.8	47581.8	25874.9	52987.1	36105.3	23555.2	52523.5	60342.3
Ethylbenzene degradation	63720.3	57261.3	49611.6	8541.18	11764.5	34113.2	14894.3	3420.34	71025.8	44223.8	15368.5	16586	24002	5085.6	73688	13885.1	7562.93	69658	104152	8242.77	5171	57700	35047.9	58425.1	67758.5	60073.8	51498.2	18465.5	3238.01	25425.3	64393.2	46556.9	57102.6	26713.9	67152	88150.5	69142	58107.5	54546.8	29078.5	24162.2	43951.3	31027.5	69920.3	60792.3	54675	75381	18617.9	2223.5
Amoebiasis	36176.4	23755.4	36173.5	55094.7	54965.4	43042	48889.7	60144.5	36357	39257.1	53602.3	54577	47538.1	57175	23820	38902.1	56810.6	3248.47	24201.5	57453.1	57164.2	43185.4	49910.3	36426.3	35284.2	34903.5	36027.5	17543.5	59235.8	48736.4	43028.5	41454.3	29772.2	48728.7	29843	27342.1	30834.6	38524.8	29456.3	44030.1	48265.3	34796.4	46926.9	27508.7	26662	26425.8	29446	53153.5	60028.2
Nitrotoluene degradation	34772.4	45442.4	190131	1604.34	8255.75	19485.8	16548.9	3368.17	61539.5	61442.8	7416	17751	14203.5	6900.01	45046.2	11409	8656.46	51199	107780	7732.66	108.4	33849.9	72655.2	52002	71539.8	45849.1	30948.8	15286.3	2785.34	44476.5	59791.3	68300.8	66199.4	28900	57010.7	49439.8	73773	52264.2	73248.5	13554	29424.5	49066.7	45947.8	44412.8	53098.2	40079.5	73201.2	11335.5	3292
N-Glycan biosynthesis	10401.3	66501.5	95330.5	9135.33	12305	29206.7	15759.8	1613.33	49467	51984	8429.17	15797.7	23366.2	5144.5	70680.8	117.66	8128.66	57185.3	80916.8	8037.53	7163	24932.7	17650	51325.8	42879.5	54247.3	22786	18809.5	3633	36903.8	39188.7	47044.5	62057.3	28849.2	68740.3	43159.5	73116.5	59743.7	74714	19396	30610.3	61378.2	33331.7	62604.9	68705.3	63001.5	79439.2	11945	2254.17
Chagas disease	24819	60582	60183.1	10406	10792.9	34605.9	13959.2	1553.83	47858	54046.4	11950.2	15963.4	25183.2	5227	73539.5	2166.14	8650.66	73149	61816.3	7909.05	8049	20548.3	18586.5	53669.8	47546.5	59073.1	33421.3	18994.4	3933.33	30679	34323	42600.8	60281.1	27780.2	67288.6	61157.1	63167.8	55434.7	67917	22183.5	28412.2	53772.5	30913.9	68135.1	68669.8	74455	72801.4	14867	2023.17
PI3K-Akt signaling pathway	24648.9	38477.1	60159.8	1450.84	8126.17	23001.8	29841.5	4773.17	67528.1	40593	8816.67	16083.7	16430.2	4798.34	48079.6	28913.4	3806.67	28556.8	59735.8	6151.75	78.7	48834.3	61948.6	49832.7	70469	38712.1	57580.6	18086.7	2716.17	29409.9	76947.5	55932.3	50602.6	23844.6	52487	58255.3	54459.5	55991.4	49132.8	19483.1	21132.6	28319.3	29126.9	47287	52960.2	34947.5	49989.4	14812.4	2634.42
Glycosphingolipid biosynthesis - globo and isoglobo series	612.61	49117.5	1147.57	5000	59923.4	51419.5	19596.9	50167	38078.5	26987	9559	58117.8	52560.5	10942.4	32121.8	347.73	4706.47	72963.9	16586.2	58791.2	4923.51	18564.6	21768.2	28490.2	20973.9	46063.5	13606.2	12779.2	6163.41	30131.9	22638	32730.5	38342.4	53889.3	46208.8	38588.9	56943.3	36645.3	46302.5	47678	54583.4	34465	16492.5	44693.8	60949.6	47278.7	42326.5	58223.3	2941.41
Isoquinoline alkaloid biosynthesis	53619	61084	59979.5	8459.67	7360.25	21724.9	9754.67	1657.17	47838.8	39964.1	7778.5	12047.8	14068.5	3815	67112	5240	6990.27	112136	66716	6166.58	3325	16137	33590.8	49463.5	44050.3	48569.8	47826.5	12098.5	2496.67	36470.7	30317.7	38674.4	51125.7	23978.6	41709.1	123234	51430.8	48016.7	53762.5	13926.8	21956.2	37224.7	25028.8	46633.2	60756.5	52909	50575.8	11342.8	1905.5
African trypanosomiasis	49221	46119.3	84649.1	7202	8239.67	26721.8	10539.8	1450.33	44262.8	47691.8	14295.2	12978.4	17751.7	4654.75	58981.5	3718.14	7185.66	75384	68482.3	6953.3	5185	19347.3	40315.7	49496.8	47943.2	52881.7	38967.3	13787.7	2807.33	30017	30900.7	37387.3	49849.6	22493.2	53288.6	77408.1	55500	40456.3	51388	14935	21760.3	44752.5	27965.7	51207.3	60809.8	54780	59436.7	13536	1935.17
Insulin signaling pathway	24603.3	39337.3	60140.6	1445.34	7012.42	22725.1	13856.8	4678.17	67135.3	39209.4	7543.67	15221.9	16958.7	4602.42	48063.5	20444.8	3818.33	37365.7	88626.3	5945.05	50	48808.3	61937.3	33041.3	75502.8	38160.4	36433.3	18049.5	2523.67	29414	74685.5	57875.7	48342.4	23305	51610.2	58251.1	52968	53807.9	50567.8	19473.9	21207.9	26017.8	29155.4	45112	52935	31230.5	49970.9	14473.3	2573.17
Glucagon signaling pathway	24898.1	40993.2	60269.4	1665.64	7373.37	19349.1	41582.1	3645.1	51711.1	33362.2	10369.8	12379.9	12879.4	4500.31	38213.5	48933.5	4716.27	38012.6	61007.7	5659.32	291.7	30091.4	55737.1	63967.6	51150.6	34784	71841.3	47450	2241.5	34099	48481	39523.4	46922	19305.8	38172.8	65177	46040.1	39250.7	41907.3	12806.3	17635	24218.8	25433.7	33686.9	53121.8	25028	37020.9	11574.8	2648.62
Lipoarabinomannan (LAM) biosynthesis	24882.2	68666	24917.5	10396	7590.84	24017.3	10905.2	1173.33	43336.5	30873.7	7519.84	9951.84	20709.8	3156.5	63032.7	1627	5948.66	63845.7	36795.7	7864.66	6208	12903	8927	36675.5	32719.5	39721.2	30888.5	19519.5	2692.66	21653.7	25065.5	27349.5	44502.2	21060.5	41482.7	44101	38944.5	39457.7	46655.5	17464.5	22046.2	32355.7	18583.3	55330.9	68577.2	55905.5	46762.8	10003.7	1592.84
Arabinogalactan biosynthesis - Mycobacterium	36211.8	31611.1	856.22	55082.2	50011.1	30683.1	40780.1	57444	2229.45	15155.4	52762.6	45495.3	40441.4	54892.4	3214.92	29221.2	54804.6	347.13	219.11	57419.8	57186	21887.5	18719	17856.5	358.23	15385.4	24192.4	10639.5	57811.4	32584.3	5024.36	8984.22	2163.72	35847.6	1549.86	6955.63	2326.07	12792.7	853.05	36035.6	36181.1	21473.3	29169.2	12068.5	221.41	9943.33	238.84	46077.3	58686.5
Steroid degradation	169279	45697	24568	14430	2496	4411	5519	204	8962	19918	2223	3068	406	386	36813	17194	8279	66951	57850	7245	0	15023	4077	65895	45767	47102.5	119477	2875	1038	3266	16364.2	5404	8719.5	4887	6348.5	220596	30471	13230	11920	13544	3530	5393.33	16154	38450	16	18767	13311	13180.3	143.5
Biosynthesis of siderophore group nonribosomal peptides	34969.1	50850.7	49409	6272.5	5871.8	15915.3	17453.6	1197.65	24054.3	25603.8	5719.85	10374.9	14315.4	5348.02	52848.3	1850.3	6557.92	71346.5	70233.1	5681.66	3447	16313.6	10985.9	21966.6	28948.1	29941.4	27451.1	9887.83	2835.65	15921	55233.7	19762.3	30266.1	17815.6	36073.2	45165.9	31057.5	30704.5	30318.8	11463.6	12568.7	22408.9	12061.9	45699.3	34509.7	67815.5	27222.8	6895	1256.1
Prostate cancer	24622.7	23058.5	59964.8	1414.17	5177.5	14462.3	24158.2	2579.67	36439.4	29616.3	5612	10380	8915.5	2978.67	31965.1	19743.7	3158.67	28519.8	45718.5	3735.42	57.7	29835	37824.4	40648.7	44020.8	25228.2	45584.6	10077.4	1784.17	16215.6	45337.8	34618.1	32964.1	14572.1	31324.8	41406.8	35036	31647.4	31834.8	10373.9	12946	19836.5	19662.2	29180.3	26506	30672.5	30945.8	8443.04	1554.25
Estrogen signaling pathway	24622.7	23058.5	59964.8	1414.17	5177.5	14462.3	24158.2	2579.67	36439.4	29616.3	5612	10380	8915.5	2978.67	31965.1	19743.7	3158.67	28519.8	45718.5	3735.42	57.7	29835	37824.4	40648.7	44020.8	25228.2	45584.6	10077.4	1784.17	16215.6	45337.8	34618.1	32964.1	14572.1	31324.8	41406.8	35036	31647.4	31831.8	10373.9	12946	19836.5	19662.2	29180.3	26506	30672.5	30945.8	8443.04	1554.25
Progesterone-mediated oocyte maturation	24622.7	23058.5	59964.8	1414.17	5177.5	14462.3	24158.2	2579.67	36439.4	29616.3	5612	10380	8915.5	2978.67	31965.1	19743.7	3158.67	28519.8	45718.5	3735.42	57.7	29835	37824.4	40648.7	44020.8	25228.2	45584.6	10077.4	1784.17	16215.6	45337.8	34618.1	32964.1	14572.1	31324.8	41406.8	35036	31647.4	31831.8	10373.9	12946	19836.5	19662.2	29180.3	26506	30672.5	30945.8	8443.04	1554.25
Choline metabolism in cancer	24611.4	21043.1	59958.8	1416.5	3313	12790.2	19738.5	2509.67	32453.1	28277.3	5592	9928.75	8887.5	3207.59	28396.5	19745	3189.66	21661.7	31737	3771.22	51.5	29828.8	37835.8	36175.9	42929.9	25402.6	45616.1	9704.19	1751.5	16233.1	43332.2	33176.2	29329.3	14155.3	29806.8	39258	30997	27554.7	29637.8	9426.11	12068	17014.5	19162.8	26708.6	26500.8	28678.5	25113.8	8045.31	1493.75
O-Antigen nucleotide sugar biosynthesis	55	35677	310	72.69	4181	19173.2	4618	1923.5	69494.3	25907	9107	9889	10549	5404.34	7562	582	1775.27	4056	57	4179	9	18712	78113.3	23806	26912.4	21327	12118	8225	1520.69	46159	22849.8	17848	49173.2	21707.6	36590.3	44434.5	35608	20555.8	31166.3	8722.03	17929.5	17967.8	18817	28514.2	105659	19869	23288	8246.16	3015
Protein digestion and absorption	186.25	36415.8	276.5	4575.5	7500.25	18500.2	9796	1103.5	36052.5	22974	5855	9516	13019	3074	25892	65.66	4032	44264.5	30152	4079.4	3801	14578.2	20104	23897.7	21266.5	26996.2	12762.8	10047	2129	26514.8	17995.5	19578	34866	16664.5	40070.5	24875.2	38527	28195.2	36799.2	11636.8	16830.2	25706.8	14571.5	35827	60721.8	34869	34389	9429.34	1666.25
Various types of N-glycan biosynthesis	358.45	30242.2	360.57	4681	9069	15590.5	7761.5	809.5	21700.5	19965.6	5759	8813.75	11164	2643.69	25977.5	186.06	3285.85	63645.2	15200.5	3459.14	4326	9828.5	2833	19797.9	15602.3	25113.7	10307.2	9058.36	2051	12362.4	16370.5	20360.9	24660.6	12961.1	32897.8	14870.8	36050	24196.6	32885.5	11022.5	13229.6	24896	10602.5	30849.5	34410.5	43573.5	32502	8024.15	1034.5
Glycosphingolipid biosynthesis - ganglio series	358.45	30231.2	360.57	4681	9069	15590.5	7761.5	809.5	21700.5	19963.6	5759	8813.75	11164	2642.69	25977.5	186.06	3285.85	63645.2	15200.5	3459.14	4326	9828.5	2830.5	19797.9	15602.3	25113.7	10301.2	9058.36	2033	12362.4	16370.5	19834.9	24656.6	12961.1	32897.8	14863.8	36043	24195.6	32885.5	11022.5	13229.6	24896	10602.5	30843.5	34410.5	43573.5	32502	8024.15	1034.5
Betalain biosynthesis	24566.1	17996.3	24736.6	1381.67	3157.75	9194.08	7280.42	2155.17	32845.7	15221.8	4176	7005.25	7240.5	2460.5	24435	10737.1	1622	52998.7	35766	2652.72	28	27550	28229.2	14452.3	35453.3	18310.1	27580.8	8036.19	1289.67	11601.7	36795.3	25937	17554.6	10506.1	25288.1	31091.9	22638.2	24217	21464.5	9710.19	9468.22	10378.5	10260.2	21403.8	26444.8	20909	20741.2	7576.47	1115
Prolactin signaling pathway	241.61	10894.9	741.22	298.74	50131.4	33332.3	10388.5	49239.8	15169.5	4856.05	3377.3	46899	41010.1	7943.02	3151.67	184.69	666.08	259.97	156.95	55048.6	176.68	8716.23	18962.2	5647.34	4465.63	18732.2	6546.04	2138.21	3724.58	13394.3	7397.5	9824.82	10916.2	40181.6	7389.2	16972.5	10323.3	7300.43	5751.05	34364.4	40062.8	5079.95	4268.9	9779.55	26544.5	3253.33	5979.5	47935	1679.68
Flavone and flavonol biosynthesis	159.25	22036.5	184	4546	5257.75	11758.2	4548.17	530.5	20783.5	14526	2247.5	4435.5	10239.5	1780.75	25890.1	20494.5	2418.4	22959.5	1257.5	2561.5	3351.7	4903.45	2470	15919.5	11069.2	17521.8	9696.75	14489.2	4246.5	9484.25	12371	14048.1	21862.5	10550.9	20782.5	12637.8	19774.5	18133.2	21145.2	7756.75	10690.2	17220	8321	23450	34298.4	26457	24717.5	4216.4	1173.25
Bladder cancer	46.31	19127	35280.1	57	2215.5	8258	2560.42	734.84	18490	21154.7	6334.5	4589.75	3763.5	1966	10544.2	569.14	2022.33	46.67	9980	2588.47	476	656.33	27159	17412.8	13620.5	15507.5	3295.84	5260.36	742	17806.7	11525	16976.1	22538.9	9052.05	15995.2	27109.1	21758.5	12926.3	18706.5	818.5	8414.31	16209.5	13985	13353.5	26486.5	12425	19847.5	3281.64	1102.5
Autophagy - yeast	49.17	19297.8	35277.8	40.17	1659.17	4302.17	2228.08	675.83	15954.2	14196.9	3214.67	3761.92	3408.17	1264.67	3041.93	29	1516.73	15714.3	9963.33	2397.83	39.7	6530.2	21920	10318.3	9881	11745.6	3090	3396.2	519.83	17796.3	12399.8	15707.1	18485.2	9039.4	14937.6	18996.3	22848.5	11920.2	18791.2	2214.17	7700.17	14241.4	11415.2	9568	26472.8	12495	16002.7	1949.4	1037.67
Furfural degradation	0	13972	100	0	937	17063	6	984.68	11919	22173.3	7105	3872.25	3057	2080	37480	2660	1820	0	0	427	0	4707	26010	18745	14154	11802	160	4664	919	0	8785.5	8974	16009.3	2547	1173.25	10115	782	4647	11035	0	2663	1061	11375	9150.9	25	20130	0	2602.5	6
Vibrio cholerae infection	11	5767	60	0	819	2864	1051	398.67	14901	4817.33	1923	1792	1782	829	8	13	345.66	6	10	1011	0	6	17603	4682	4155	4076	3039	1510	238	11538	9530	3781	9193	4930	7189.5	10061.3	5713	4075	4743	8	3932	4085	3679	5075	26409	2150	5813	1892	713
Biosynthesis of various alkaloids	10053	402	24572	3	58.75	292.25	771.5	68	1116	2251.75	959	367	800.5	91.5	9335	3	216	17319	18107	23.25	0	8397	4077.5	349	3264	2553.75	737.5	436	18	0	1781.5	880.75	953	496	82.5	3	2337.25	866.62	1678.5	3	329.75	854.33	237.25	1096.13	0.25	3158	457.25	0	0
Caffeine metabolism	0	5456	20	0	391	3412	0	195	2202	4367	2681	980	616	515	7496	532	365	0	0	442	0	2268	5202	3753	2826	3106	46	1188	215	0	2965.5	2935	4522.5	711	0	10281	0	1794	2068	0	479	763	2491	2473	5	5029.5	0	519.5	33
Type I polyketide structures	14474	2352	0	1311	0	374	0	3	622	1300	0	212	0	0	1953	1563	733	7122	3613	258	0	1022	0	4895	3860	3492.5	8202	0	50	0	542	231	535.5	277	385	18825	576	54	17	1231	156	0	973	1687	0	1419	1209	1191	9
Carbohydrate digestion and absorption	167.44	2151.9	117.22	171.07	1978.25	531.3	4593.39	179.3	224.45	962.05	1442.3	178	731.1	627.77	157.4	20618.4	469.15	187.14	138.95	148.8	101.15	9851.2	211.31	364.04	217.9	203.75	2065.88	7495.76	256.25	197.94	1104.5	50.72	3108.44	206.36	1541.7	90.47	1185.9	154.86	1104.05	127.77	237.59	2902.78	481.4	740.8	107.25	1107	153.5	171.59	204.85
Pancreatic secretion	167.44	2151.9	114.22	171.07	1973.25	531.3	4593.39	179.3	214.45	962.05	1442.3	178	731.1	627.77	155.4	20618.4	469.15	187.14	138.95	148.8	101.15	9851.2	211.31	364.04	209.4	203.75	2065.88	7495.76	256.25	192.94	1104.5	50.72	3084.44	206.36	1537.7	90.47	1185.9	154.86	1097.05	127.77	232.59	946.78	481.4	734.8	105.25	1107	150.5	171.59	182.85
Salivary secretion	167.44	2151.9	114.22	171.07	1973.25	531.3	4593.39	179.3	214.45	962.05	1442.3	178	731.1	627.77	155.4	20618.4	469.15	187.14	137.45	148.8	101.15	9851.2	211.31	364.04	209.4	203.75	2065.88	7495.76	256.25	192.94	1104.5	50.72	3084.44	206.36	1537.7	90.47	1185.9	154.86	1097.05	127.77	232.59	946.78	481.4	734.8	105.25	1107	150.5	171.59	182.85
Proteasome	40.84	6764	51.5	26	565.17	1278.67	119.83	31.33	388	2602.67	5497.17	454.17	416.17	285	16.5	29	140.33	32.33	13.33	1120.33	483	30.33	52	1879.5	940.5	4965.83	124.5	2770.5	147.33	26.33	4117.33	1251.5	697.33	417.5	3308.33	22	2386.5	1944.33	1065.5	817.5	400.84	3072.67	836.67	3749.5	31.83	6181	3870.17	864	30.17
Bacterial invasion of epithelial cells	58.3	1631.8	18.65	158.8	77	97.6	2519.44	70.6	80.4	41.6	131.6	46	155.2	96.87	3150.8	94.3	1133.2	101.6	120.4	101.3	37.8	128.4	132	149.95	225.8	71	100.4	26266.1	208	1800.2	2149.66	10.72	977.3	570.9	135.4	6811.55	2186.8	2852.4	760.6	15.2	249.1	998.4	17.8	729.36	74	68	150	144.43	143.2
Basal transcription factors	15.17	5376.5	21	3	0	702	220	178.5	17	420	1260	1	688.5	83	3000.17	0.08	169	4003	0	242	0	0.33	11.5	2	5.65	2177.5	16	1067	2	1633	1535	345.5	1773.5	791.5	492	6759	3737.5	3121	1527	643	11.67	1385.5	596	1811	8.25	4466	1	0	5.5
Bile secretion	6	1737	4	2	0	653	1160	65	1	10	0	766	0	3.25	0	0	653.33	9204	0	94	0	0	36	20	7.25	4	9.5	372	144	2749	4	260	1438	28.31	2411	4.17	1141	1299	3215	1555.5	720	7	356.5	624	0	0	5	1087	70
cAMP signaling pathway	4	3543	9	8	0	5	0	65	4	0	1260	0	1	83	2997	0	0	5	1.5	241	0	0	0	0	11	1697	16	192	2	1633	0	0	608	430	4	6762	2073	3010	620	0	0	783	0	1242	8	0	1	0	5.5
Mitophagy - animal	0	0	0	0	0	0	1180	0	0	7	0	6	0	0	0	0	0	0	0	0	0	0	0	0	0	0	0	26067	6	0	3	0	0	0	0	0	0	0	0	0	1	0	6	0	0	0	0	0	0
Bisphenol degradation	0	842	0	0	676	3	50	0	1004	0	0	380	52	30	0	0	0	0	0	193	0	1647	0	1463	34	1864	0	385	44	0	1863	1025	660	274	1055	0	2445	1017	1623	0	444	1061	670	536	0	0	0	0	3
Fanconi anemia pathway	0	0	2	0	0	0	540	0	0	884	0	0	0	0	0	0	0	0	0	0	0	0	0	0	0	0	6494	14	88	0	382	334	0	0	0	0	832	0	0	0	0	56.33	0	0	0	0	0	0	0
Dopaminergic synapse	0	0	1	2	0	8	270	2.5	4	442	0	100.25	3	30	0	0	0	1	0	0	0	0	0	3	9	3197.5	3247	7	55	0	429.66	179	0	1	1175.25	0	496	0	13	0	0	0	0	2	0	0	0	79.33	3
Carotenoid biosynthesis	86	5	0	76	0	0	0	66	0	0	0	0	0	796	26	0	0	8	0	0	0	8	0	34	0	0	0	0	0	0	8700	0	0	18	0	0	0	2	0	0	12	0	0	0	0	0	42	0	0
Yersinia infection	29.14	52	1.57	104	40	56	893.84	0	44	8	80	12	96	0	100	56.14	752	64	76	67.14	12	80	84	94.29	140	40	60	116.86	128	108	338	0.6	228.14	108.14	84	24.43	76	20	92	0	157.14	153	1	32	44	44	92	40.14	92
Stilbenoid, diarylheptanoid and gingerol biosynthesis	0	525	0	0	14	0	9	22	0	2	10	3	7	0	7	10	4	2881	4	7	2	0	6	7	8	8	10	5	4	6	34.5	0	13	3	7	2	7	40	0	13	0.5	5	0	2	9	954.5	0	0	7
Flavonoid biosynthesis	0	525	0	0	14	0	9	22	0	2	10	3	7	0	7	10	4	2881	4	7	2	0	6	7	8	8	10	5	4	6	34.5	0	13	3	7	2	7	40	0	13	0.5	5	0	2	9	954.5	0	0	7
Tetracycline biosynthesis	0	1571	0	0	0	0	0	0	0	0	0	0	0	0	0	0	0	0	0	143	0	0	0	0	0	0	0	0	0	0	0	0	0	0	0	0	0	0	0	0	0	0	0	0	0	0	0	0	0
Staurosporine biosynthesis	0	1571	0	0	0	0	0	0	0	0	0	0	0	0	0	0	0	0	0	143	0	0	0	0	0	0	0	0	0	0	0	0	0	0	0	0	0	0	0	0	0	0	0	0	0	0	0	0	0
Spliceosome	0	0	0	0	0	0	0	0	0	0	0	0	0	0	0	0	0	0	0	0	0	0	3	0	0	1511	0	0	0	0	0	0	0	0	0	0	0	0	0	0	0	13	0	0	0	5	0	0	0
Calcium signaling pathway	0	0	0	0	0	0	0	1.5	0	0	0	97.25	0	0	1	14	0	0	1.5	0	0	0	0	0	0	175.5	0	0	0	0	0	0	0	0	120.25	0	0	30	1	0	0	0	0	0	0	947.5	0	0	0
Oxytocin signaling pathway	0	0	0	0	0	0	0	0	0	0	0	0	0	0	0	0	0	0	1.5	0	0	0	0	0	0	0	0	0	18	0	0	526	0	0	0	0	0	0	0	0	0	0	0	0	0	0	0	0	0
VEGF signaling pathway	0	0	0	0	0	0	0	0	0	0	0	0	0	0	0	0	0	0	0	0	0	0	0	0	0	0	0	0	18	0	0	526	0	0	0	0	0	0	0	0	0	0	0	0	0	0	0	0	0
Ovarian steroidogenesis	0	0	0	0	0	0	0	0	0	0	0	0	0	0	0	0	0	0	0	0	0	0	0	0	0	0	0	0	18	0	0	526	0	0	0	0	0	0	0	0	0	0	0	0	0	0	0	0	0
Leishmaniasis	0	0	0	0	0	0	0	0	0	0	0	0	0	0	0	0	0	0	0	0	0	0	0	0	0	0	0	0	18	0	0	526	0	0	0	0	0	0	0	0	0	0	0	0	0	0	0	0	0
Hypertrophic cardiomyopathy	0	0	0	0	0	0	0	0	0	494	0	0	0	0	0	6	0	0	1.5	0	0	0	0	0	0	0	0	0	0	0	0	0	0	0	0	0	0	0	0	0	0	0	0	0	0	0	0	0	0
Focal adhesion	0	0	0	0	0	0	0	0	0	494	0	0	0	0	0	6	0	0	0	0	0	0	0	0	0	0	0	0	0	0	0	0	0	0	0	0	0	0	0	0	0	0	0	0	0	0	0	0	0
Rap1 signaling pathway	0	0	0	0	0	0	0	0	0	494	0	0	0	0	0	0	0	0	0	0	0	0	0	0	0	0	0	0	0	0	0	0	0	0	0	0	0	0	0	0	0	0	0	0	0	0	0	0	0
Osteoclast differentiation	0	0	0	0	0	0	0	0	0	494	0	0	0	0	0	0	0	0	0	0	0	0	0	0	0	0	0	0	0	0	0	0	0	0	0	0	0	0	0	0	0	0	0	0	0	0	0	0	0
Fluid shear stress and atherosclerosis	0	0	0	0	0	0	0	0	0	494	0	0	0	0	0	0	0	0	0	0	0	0	0	0	0	0	0	0	0	0	0	0	0	0	0	0	0	0	0	0	0	0	0	0	0	0	0	0	0
Biosynthesis of various antibiotics	0	0	0	0	0	0	0	0	0	0	0	0	0	0	0	0	0	0	0	0	0	0	15	0	0	0	0	0	0	0	0	0	5	0	0	0	0	0	0	0	0	65	0	0	0	25	0	0	0
Ras signaling pathway	0	6	0	0	0	0	0	0	4	0	0	0	0	0	0	0	0	0	0	1	0	0	0	0	0	0	0	0	0	0	0	0	0	0	0	0	0	0	0	0	0	0	0	0	0	0	0	0	0
Sphingolipid signaling pathway	0	6	0	0	0	0	0	0	4	0	0	0	0	0	0	0	0	0	0	1	0	0	0	0	0	0	0	0	0	0	0	0	0	0	0	0	0	0	0	0	0	0	0	0	0	0	0	0	0
GnRH signaling pathway	0	6	0	0	0	0	0	0	4	0	0	0	0	0	0	0	0	0	0	1	0	0	0	0	0	0	0	0	0	0	0	0	0	0	0	0	0	0	0	0	0	0	0	0	0	0	0	0	0
Pancreatic cancer	0	6	0	0	0	0	0	0	4	0	0	0	0	0	0	0	0	0	0	1	0	0	0	0	0	0	0	0	0	0	0	0	0	0	0	0	0	0	0	0	0	0	0	0	0	0	0	0	0
Biosynthesis of enediyne antibiotics	0	6	0	0	0	0	0	0	0	0	0	0	0	0	0	0	0	0	0	1	0	0	0	0	0	0	0	0	0	0	0	0	0	0	0	0	0	0	0	0	0	0	0	0	0	0	0	0	0
Hippo signaling pathway	0	0	0	0	0	0	0	0	0	0	0	0	0	0	0	0	0	0	0	0	0	0	0	0	0	0	0	0	0	0	0	0	0	0	0	0	0	0	4	0	0	0	0	0	0	0	0	0	0
Wnt signaling pathway	0	0	0	0	0	0	0	0	0	0	0	0	0	0	0	0	0	0	0	0	0	0	0	0	0	0	0	0	0	0	0	0	0	0	0	0	0	0	3	0	0	0	0	0	0	0	0	0	0
Cell cycle	0	0	0	0	0	0	0	0	0	0	0	0	0	0	0	0	0	0	0	0	0	0	0	0	0	0	0	0	0	0	3	0	0	0	0	0	0	0	0	0	0	0	0	0	0	0	0	0	0
Cell cycle - yeast	0	0	0	0	0	0	0	0	0	0	0	0	0	0	0	0	0	0	0	0	0	0	0	0	0	0	0	0	0	0	3	0	0	0	0	0	0	0	0	0	0	0	0	0	0	0	0	0	0
Adherens junction	0	0	0	0	0	0	0	0	0	0	0	0	0	0	0	0	0	0	0	0	0	0	0	0	0	0	0	0	0	0	0	0	0	0	0	0	0	0	3	0	0	0	0	0	0	0	0	0	0
Gastric cancer	0	0	0	0	0	0	0	0	0	0	0	0	0	0	0	0	0	0	0	0	0	0	0	0	0	0	0	0	0	0	0	0	0	0	0	0	0	0	3	0	0	0	0	0	0	0	0	0	0
Thyroid cancer	0	0	0	0	0	0	0	0	0	0	0	0	0	0	0	0	0	0	0	0	0	0	0	0	0	0	0	0	0	0	0	0	0	0	0	0	0	0	3	0	0	0	0	0	0	0	0	0	0
Acute myeloid leukemia	0	0	0	0	0	0	0	0	0	0	0	0	0	0	0	0	0	0	0	0	0	0	0	0	0	0	0	0	0	0	0	0	0	0	0	0	0	0	3	0	0	0	0	0	0	0	0	0	0
Basal cell carcinoma	0	0	0	0	0	0	0	0	0	0	0	0	0	0	0	0	0	0	0	0	0	0	0	0	0	0	0	0	0	0	0	0	0	0	0	0	0	0	3	0	0	0	0	0	0	0	0	0	0
Endometrial cancer	0	0	0	0	0	0	0	0	0	0	0	0	0	0	0	0	0	0	0	0	0	0	0	0	0	0	0	0	0	0	0	0	0	0	0	0	0	0	3	0	0	0	0	0	0	0	0	0	0
Breast cancer	0	0	0	0	0	0	0	0	0	0	0	0	0	0	0	0	0	0	0	0	0	0	0	0	0	0	0	0	0	0	0	0	0	0	0	0	0	0	3	0	0	0	0	0	0	0	0	0	0
Hippo signaling pathway - fly	0	0	0	0	0	0	0	0	0	0	0	0	0	0	0	0	0	0	0	0	0	0	0	0	0	0	0	0	0	0	0	0	0	0	0	0	0	0	0	0	0	0	0	0	0	0	0	0	0
Apelin signaling pathway	0	0	0	0	0	0	0	0	0	0	0	0	0	0	0	0	0	0	1.5	0	0	0	0	0	0	0	0	0	0	0	0	0	0	0	0	0	0	0	0	0	0	0	0	0	0	0	0	0	0
Mannose type O-glycan biosynthesis	0	0	0	0	0	0	0	0	0	0	0	0	0	0	0	0	0	0	1	0	0	0	0	0	0	0	0	0	0	0	0	0	0	0	0	0	0	0	0	0	0	0	0	0	0	0	0	0	0
Other types of O-glycan biosynthesis	0	0	0	0	0	0	0	0	0	0	0	0	0	0	0	0	0	0	1	0	0	0	0	0	0	0	0	0	0	0	0	0	0	0	0	0	0	0	0	0	0	0	0	0	0	0	0	0	0
Tight junction	0	0	0	0	0	0	0	0	0	0	0	0	0	0	0	0	0	0	0	0	0	0	0	0	0	0	0	0	0	0	0	0	0	0	0	0	0	0	1	0	0	0	0	0	0	0	0	0	0
Sulfur metabolism	0	0	0	0	0	0	0	0	0	0	0	0	0	0	0	0	0	0	0	0	0	0	0	0	0	0	0	0	0	0	0	0	0	0	0	0	0	0	0	0	0	0	0	0	0	0	0	0	0
Mucin type O-glycan biosynthesis	0	0	0	0	0	0	0	0	0	0	0	0	0	0	0	0	0	0	0	0	0	0	0	0	0	0	0	0	0	0	0	0	0	0	0	0	0	0	0	0	0	0	0	0	0	0	0	0	0
Glycosaminoglycan biosynthesis - chondroitin sulfate / dermatan sulfate	0	0	0	0	0	0	0	0	0	0	0	0	0	0	0	0	0	0	0	0	0	0	0	0	0	0	0	0	0	0	0	0	0	0	0	0	0	0	0	0	0	0	0	0	0	0	0	0	0
Glycosaminoglycan biosynthesis - heparan sulfate / heparin	0	0	0	0	0	0	0	0	0	0	0	0	0	0	0	0	0	0	0	0	0	0	0	0	0	0	0	0	0	0	0	0	0	0	0	0	0	0	0	0	0	0	0	0	0	0	0	0	0
Glycosaminoglycan biosynthesis - keratan sulfate	0	0	0	0	0	0	0	0	0	0	0	0	0	0	0	0	0	0	0	0	0	0	0	0	0	0	0	0	0	0	0	0	0	0	0	0	0	0	0	0	0	0	0	0	0	0	0	0	0
Glycosylphosphatidylinositol (GPI)-anchor biosynthesis	0	0	0	0	0	0	0	0	0	0	0	0	0	0	0	0	0	0	0	0	0	0	0	0	0	0	0	0	0	0	0	0	0	0	0	0	0	0	0	0	0	0	0	0	0	0	0	0	0
Glycosphingolipid biosynthesis - lacto and neolacto series	0	0	0	0	0	0	0	0	0	0	0	0	0	0	0	0	0	0	0	0	0	0	0	0	0	0	0	0	0	0	0	0	0	0	0	0	0	0	0	0	0	0	0	0	0	0	0	0	0
Brassinosteroid biosynthesis	0	0	0	0	0	0	0	0	0	0	0	0	0	0	0	0	0	0	0	0	0	0	0	0	0	0	0	0	0	0	0	0	0	0	0	0	0	0	0	0	0	0	0	0	0	0	0	0	0
Biosynthesis of 12-, 14- and 16-membered macrolides	0	0	0	0	0	0	0	0	0	0	0	0	0	0	0	0	0	0	0	0	0	0	0	0	0	0	0	0	0	0	0	0	0	0	0	0	0	0	0	0	0	0	0	0	0	0	0	0	0
Biosynthesis of type II polyketide products	0	0	0	0	0	0	0	0	0	0	0	0	0	0	0	0	0	0	0	0	0	0	0	0	0	0	0	0	0	0	0	0	0	0	0	0	0	0	0	0	0	0	0	0	0	0	0	0	0
Anthocyanin biosynthesis	0	0	0	0	0	0	0	0	0	0	0	0	0	0	0	0	0	0	0	0	0	0	0	0	0	0	0	0	0	0	0	0	0	0	0	0	0	0	0	0	0	0	0	0	0	0	0	0	0
Isoflavonoid biosynthesis	0	0	0	0	0	0	0	0	0	0	0	0	0	0	0	0	0	0	0	0	0	0	0	0	0	0	0	0	0	0	0	0	0	0	0	0	0	0	0	0	0	0	0	0	0	0	0	0	0
Benzoxazinoid biosynthesis	0	0	0	0	0	0	0	0	0	0	0	0	0	0	0	0	0	0	0	0	0	0	0	0	0	0	0	0	0	0	0	0	0	0	0	0	0	0	0	0	0	0	0	0	0	0	0	0	0
Clavulanic acid biosynthesis	0	0	0	0	0	0	0	0	0	0	0	0	0	0	0	0	0	0	0	0	0	0	0	0	0	0	0	0	0	0	0	0	0	0	0	0	0	0	0	0	0	0	0	0	0	0	0	0	0
Acarbose and validamycin biosynthesis	0	0	0	0	0	0	0	0	0	0	0	0	0	0	0	0	0	0	0	0	0	0	0	0	0	0	0	0	0	0	0	0	0	0	0	0	0	0	0	0	0	0	0	0	0	0	0	0	0
Prodigiosin biosynthesis	0	0	0	0	0	0	0	0	0	0	0	0	0	0	0	0	0	0	0	0	0	0	0	0	0	0	0	0	0	0	0	0	0	0	0	0	0	0	0	0	0	0	0	0	0	0	0	0	0
Aflatoxin biosynthesis	0	0	0	0	0	0	0	0	0	0	0	0	0	0	0	0	0	0	0	0	0	0	0	0	0	0	0	0	0	0	0	0	0	0	0	0	0	0	0	0	0	0	0	0	0	0	0	0	0
Nucleocytoplasmic transport	0	0	0	0	0	0	0	0	0	0	0	0	0	0	0	0	0	0	0	0	0	0	0	0	0	0	0	0	0	0	0	0	0	0	0	0	0	0	0	0	0	0	0	0	0	0	0	0	0
mRNA surveillance pathway	0	0	0	0	0	0	0	0	0	0	0	0	0	0	0	0	0	0	0	0	0	0	0	0	0	0	0	0	0	0	0	0	0	0	0	0	0	0	0	0	0	0	0	0	0	0	0	0	0
Viral genome structure	0	0	0	0	0	0	0	0	0	0	0	0	0	0	0	0	0	0	0	0	0	0	0	0	0	0	0	0	0	0	0	0	0	0	0	0	0	0	0	0	0	0	0	0	0	0	0	0	0
Viral replication	0	0	0	0	0	0	0	0	0	0	0	0	0	0	0	0	0	0	0	0	0	0	0	0	0	0	0	0	0	0	0	0	0	0	0	0	0	0	0	0	0	0	0	0	0	0	0	0	0
Virion - Human immunodeficiency virus	0	0	0	0	0	0	0	0	0	0	0	0	0	0	0	0	0	0	0	0	0	0	0	0	0	0	0	0	0	0	0	0	0	0	0	0	0	0	0	0	0	0	0	0	0	0	0	0	0
Virion - Coronavirus	0	0	0	0	0	0	0	0	0	0	0	0	0	0	0	0	0	0	0	0	0	0	0	0	0	0	0	0	0	0	0	0	0	0	0	0	0	0	0	0	0	0	0	0	0	0	0	0	0
MAPK signaling pathway	0	0	0	0	0	0	0	0	0	0	0	0	0	0	0	0	0	0	0	0	0	0	0	0	0	0	0	0	0	0	0	0	0	0	0	0	0	0	0	0	0	0	0	0	0	0	0	0	0
ErbB signaling pathway	0	0	0	0	0	0	0	0	0	0	0	0	0	0	0	0	0	0	0	0	0	0	0	0	0	0	0	0	0	0	0	0	0	0	0	0	0	0	0	0	0	0	0	0	0	0	0	0	0
Notch signaling pathway	0	0	0	0	0	0	0	0	0	0	0	0	0	0	0	0	0	0	0	0	0	0	0	0	0	0	0	0	0	0	0	0	0	0	0	0	0	0	0	0	0	0	0	0	0	0	0	0	0
Hedgehog signaling pathway	0	0	0	0	0	0	0	0	0	0	0	0	0	0	0	0	0	0	0	0	0	0	0	0	0	0	0	0	0	0	0	0	0	0	0	0	0	0	0	0	0	0	0	0	0	0	0	0	0
Hedgehog signaling pathway - fly	0	0	0	0	0	0	0	0	0	0	0	0	0	0	0	0	0	0	0	0	0	0	0	0	0	0	0	0	0	0	0	0	0	0	0	0	0	0	0	0	0	0	0	0	0	0	0	0	0
TGF-beta signaling pathway	0	0	0	0	0	0	0	0	0	0	0	0	0	0	0	0	0	0	0	0	0	0	0	0	0	0	0	0	0	0	0	0	0	0	0	0	0	0	0	0	0	0	0	0	0	0	0	0	0
Hippo signaling pathway - multiple species	0	0	0	0	0	0	0	0	0	0	0	0	0	0	0	0	0	0	0	0	0	0	0	0	0	0	0	0	0	0	0	0	0	0	0	0	0	0	0	0	0	0	0	0	0	0	0	0	0
Phosphatidylinositol signaling system	0	0	0	0	0	0	0	0	0	0	0	0	0	0	0	0	0	0	0	0	0	0	0	0	0	0	0	0	0	0	0	0	0	0	0	0	0	0	0	0	0	0	0	0	0	0	0	0	0
cGMP-PKG signaling pathway	0	0	0	0	0	0	0	0	0	0	0	0	0	0	0	0	0	0	0	0	0	0	0	0	0	0	0	0	0	0	0	0	0	0	0	0	0	0	0	0	0	0	0	0	0	0	0	0	0
AMPK signaling pathway	0	0	0	0	0	0	0	0	0	0	0	0	0	0	0	0	0	0	0	0	0	0	0	0	0	0	0	0	0	0	0	0	0	0	0	0	0	0	0	0	0	0	0	0	0	0	0	0	0
mTOR signaling pathway	0	0	0	0	0	0	0	0	0	0	0	0	0	0	0	0	0	0	0	0	0	0	0	0	0	0	0	0	0	0	0	0	0	0	0	0	0	0	0	0	0	0	0	0	0	0	0	0	0
Autophagy - animal	0	0	0	0	0	0	0	0	0	0	0	0	0	0	0	0	0	0	0	0	0	0	0	0	0	0	0	0	0	0	0	0	0	0	0	0	0	0	0	0	0	0	0	0	0	0	0	0	0
Autophagy - other	0	0	0	0	0	0	0	0	0	0	0	0	0	0	0	0	0	0	0	0	0	0	0	0	0	0	0	0	0	0	0	0	0	0	0	0	0	0	0	0	0	0	0	0	0	0	0	0	0
Mitophagy - yeast	0	0	0	0	0	0	0	0	0	0	0	0	0	0	0	0	0	0	0	0	0	0	0	0	0	0	0	0	0	0	0	0	0	0	0	0	0	0	0	0	0	0	0	0	0	0	0	0	0
Oocyte meiosis	0	0	0	0	0	0	0	0	0	0	0	0	0	0	0	0	0	0	0	0	0	0	0	0	0	0	0	0	0	0	0	0	0	0	0	0	0	0	0	0	0	0	0	0	0	0	0	0	0
Cellular senescence	0	0	0	0	0	0	0	0	0	0	0	0	0	0	0	0	0	0	0	0	0	0	0	0	0	0	0	0	0	0	0	0	0	0	0	0	0	0	0	0	0	0	0	0	0	0	0	0	0
Adipocytokine signaling pathway	0	0	0	0	0	0	0	0	0	0	0	0	0	0	0	0	0	0	0	0	0	0	0	0	0	0	0	0	0	0	0	0	0	0	0	0	0	0	0	0	0	0	0	0	0	0	0	0	0
GnRH secretion	0	0	0	0	0	0	0	0	0	0	0	0	0	0	0	0	0	0	0	0	0	0	0	0	0	0	0	0	0	0	0	0	0	0	0	0	0	0	0	0	0	0	0	0	0	0	0	0	0
Thyroid hormone signaling pathway	0	0	0	0	0	0	0	0	0	0	0	0	0	0	0	0	0	0	0	0	0	0	0	0	0	0	0	0	0	0	0	0	0	0	0	0	0	0	0	0	0	0	0	0	0	0	0	0	0
Adrenergic signaling in cardiomyocytes	0	0	0	0	0	0	0	0	0	0	0	0	0	0	0	0	0	0	0	0	0	0	0	0	0	0	0	0	0	0	0	0	0	0	0	0	0	0	0	0	0	0	0	0	0	0	0	0	0
Vascular smooth muscle contraction	0	0	0	0	0	0	0	0	0	0	0	0	0	0	0	0	0	0	0	0	0	0	0	0	0	0	0	0	0	0	0	0	0	0	0	0	0	0	0	0	0	0	0	0	0	0	0	0	0
Gastric acid secretion	0	0	0	0	0	0	0	0	0	0	0	0	0	0	0	0	0	0	0	0	0	0	0	0	0	0	0	0	0	0	0	0	0	0	0	0	0	0	0	0	0	0	0	0	0	0	0	0	0
Cholesterol metabolism	0	0	0	0	0	0	0	0	0	0	0	0	0	0	0	0	0	0	0	0	0	0	0	0	0	0	0	0	0	0	0	0	0	0	0	0	0	0	0	0	0	0	0	0	0	0	0	0	0
Vitamin digestion and absorption	0	0	0	0	0	0	0	0	0	0	0	0	0	0	0	0	0	0	0	0	0	0	0	0	0	0	0	0	0	0	0	0	0	0	0	0	0	0	0	0	0	0	0	0	0	0	0	0	0
Vasopressin-regulated water reabsorption	0	0	0	0	0	0	0	0	0	0	0	0	0	0	0	0	0	0	0	0	0	0	0	0	0	0	0	0	0	0	0	0	0	0	0	0	0	0	0	0	0	0	0	0	0	0	0	0	0
Aldosterone-regulated sodium reabsorption	0	0	0	0	0	0	0	0	0	0	0	0	0	0	0	0	0	0	0	0	0	0	0	0	0	0	0	0	0	0	0	0	0	0	0	0	0	0	0	0	0	0	0	0	0	0	0	0	0
Endocrine and other factor-regulated calcium reabsorption	0	0	0	0	0	0	0	0	0	0	0	0	0	0	0	0	0	0	0	0	0	0	0	0	0	0	0	0	0	0	0	0	0	0	0	0	0	0	0	0	0	0	0	0	0	0	0	0	0
Collecting duct acid secretion	0	0	0	0	0	0	0	0	0	0	0	0	0	0	0	0	0	0	0	0	0	0	0	0	0	0	0	0	0	0	0	0	0	0	0	0	0	0	0	0	0	0	0	0	0	0	0	0	0
Cholinergic synapse	0	0	0	0	0	0	0	0	0	0	0	0	0	0	0	0	0	0	0	0	0	0	0	0	0	0	0	0	0	0	0	0	0	0	0	0	0	0	0	0	0	0	0	0	0	0	0	0	0
Axon regeneration	0	0	0	0	0	0	0	0	0	0	0	0	0	0	0	0	0	0	0	0	0	0	0	0	0	0	0	0	0	0	0	0	0	0	0	0	0	0	0	0	0	0	0	0	0	0	0	0	0
Circadian rhythm	0	0	0	0	0	0	0	0	0	0	0	0	0	0	0	0	0	0	0	0	0	0	0	0	0	0	0	0	0	0	0	0	0	0	0	0	0	0	0	0	0	0	0	0	0	0	0	0	0
Transcriptional misregulation in cancer	0	0	0	0	0	0	0	0	0	0	0	0	0	0	0	0	0	0	0	0	0	0	0	0	0	0	0	0	0	0	0	0	0	0	0	0	0	0	0	0	0	0	0	0	0	0	0	0	0
PD-L1 expression and PD-1 checkpoint pathway in cancer	0	0	0	0	0	0	0	0	0	0	0	0	0	0	0	0	0	0	0	0	0	0	0	0	0	0	0	0	0	0	0	0	0	0	0	0	0	0	0	0	0	0	0	0	0	0	0	0	0
Glioma	0	0	0	0	0	0	0	0	0	0	0	0	0	0	0	0	0	0	0	0	0	0	0	0	0	0	0	0	0	0	0	0	0	0	0	0	0	0	0	0	0	0	0	0	0	0	0	0	0
Chronic myeloid leukemia	0	0	0	0	0	0	0	0	0	0	0	0	0	0	0	0	0	0	0	0	0	0	0	0	0	0	0	0	0	0	0	0	0	0	0	0	0	0	0	0	0	0	0	0	0	0	0	0	0
Melanoma	0	0	0	0	0	0	0	0	0	0	0	0	0	0	0	0	0	0	0	0	0	0	0	0	0	0	0	0	0	0	0	0	0	0	0	0	0	0	0	0	0	0	0	0	0	0	0	0	0
Non-small cell lung cancer	0	0	0	0	0	0	0	0	0	0	0	0	0	0	0	0	0	0	0	0	0	0	0	0	0	0	0	0	0	0	0	0	0	0	0	0	0	0	0	0	0	0	0	0	0	0	0	0	0
Human T-cell leukemia virus 1 infection	0	0	0	0	0	0	0	0	0	0	0	0	0	0	0	0	0	0	0	0	0	0	0	0	0	0	0	0	0	0	0	0	0	0	0	0	0	0	0	0	0	0	0	0	0	0	0	0	0
Coronavirus disease - COVID-19	0	0	0	0	0	0	0	0	0	0	0	0	0	0	0	0	0	0	0	0	0	0	0	0	0	0	0	0	0	0	0	0	0	0	0	0	0	0	0	0	0	0	0	0	0	0	0	0	0
Malaria	0	0	0	0	0	0	0	0	0	0	0	0	0	0	0	0	0	0	0	0	0	0	0	0	0	0	0	0	0	0	0	0	0	0	0	0	0	0	0	0	0	0	0	0	0	0	0	0	0
Asthma	0	0	0	0	0	0	0	0	0	0	0	0	0	0	0	0	0	0	0	0	0	0	0	0	0	0	0	0	0	0	0	0	0	0	0	0	0	0	0	0	0	0	0	0	0	0	0	0	0
Systemic lupus erythematosus	0	0	0	0	0	0	0	0	0	0	0	0	0	0	0	0	0	0	0	0	0	0	0	0	0	0	0	0	0	0	0	0	0	0	0	0	0	0	0	0	0	0	0	0	0	0	0	0	0
Non-alcoholic fatty liver disease	0	0	0	0	0	0	0	0	0	0	0	0	0	0	0	0	0	0	0	0	0	0	0	0	0	0	0	0	0	0	0	0	0	0	0	0	0	0	0	0	0	0	0	0	0	0	0	0	0
AGE-RAGE signaling pathway in diabetic complications	0	0	0	0	0	0	0	0	0	0	0	0	0	0	0	0	0	0	0	0	0	0	0	0	0	0	0	0	0	0	0	0	0	0	0	0	0	0	0	0	0	0	0	0	0	0	0	0	0
EGFR tyrosine kinase inhibitor resistance	0	0	0	0	0	0	0	0	0	0	0	0	0	0	0	0	0	0	0	0	0	0	0	0	0	0	0	0	0	0	0	0	0	0	0	0	0	0	0	0	0	0	0	0	0	0	0	0	0
Endocrine resistance	0	0	0	0	0	0	0	0	0	0	0	0	0	0	0	0	0	0	0	0	0	0	0	0	0	0	0	0	0	0	0	0	0	0	0	0	0	0	0	0	0	0	0	0	0	0	0	0	0
Others	1.03167e+08	1.04099e+08	1.53854e+08	5.45093e+07	6.35172e+07	8.29138e+07	6.60921e+07	5.76394e+07	1.19467e+08	1.0401e+08	5.78816e+07	7.20287e+07	7.40523e+07	5.33227e+07	1.28331e+08	5.12251e+07	5.53277e+07	1.31618e+08	1.51885e+08	6.24425e+07	5.01081e+07	8.71685e+07	1.07178e+08	1.06679e+08	1.20241e+08	1.05842e+08	9.58334e+07	6.85108e+07	5.12324e+07	8.59751e+07	1.11867e+08	1.05178e+08	1.14473e+08	8.23401e+07	1.06942e+08	1.41503e+08	1.14239e+08	1.05436e+08	1.14579e+08	7.10415e+07	8.11601e+07	8.98895e+07	8.38801e+07	1.08718e+08	1.22407e+08	1.08429e+08	1.14905e+08	6.92853e+07	5.00974e+07
[truncated: 4 more columns]
