# Supplementary material for: The microbial communities and metabolic profiles of follicular fluid in patients with premature ovarian insufficiency
Source: Front Endocrinol (Lausanne). 2025 Jan 7;15:1447397. doi: 10.3389/fendo.2024.1447397 (PMC11746125; doi:10.3389/fendo.2024.1447397)
Supplement: Supplementary file 3 [file Table3.xlsx]

## Sheet: Lefse_res
ABC_transporters	4.35015	CG	2.9488	0.0313317
Bacterial_secretion_system	3.96423	POI	2.60224	0.0261483
Cysteine_and_methionine_metabolism	3.94419	POI	2.6057	0.00248927
Butanoate_metabolism	3.9322	POI	2.68334	0.0327576
Citrate_cycle__TCA_cycle_	3.75363	POI	2.62259	0.0163092
Glutathione_metabolism	3.72499	POI	2.44804	0.0425307
Platinum_drug_resistance	3.3898	POI	2.38178	0.0443785
Drug_metabolism___cytochrome_P450	3.38808	POI	2.41007	0.037373
Metabolism_of_xenobiotics_by_cytochrome_P450	3.36474	POI	2.40339	0.0299594
Pentose_and_glucuronate_interconversions	3.37122	POI	2.07179	0.00891161
C5_Branched_dibasic_acid_metabolism	3.33752	POI	2.40151	0.0249747
Legionellosis	3.32195	POI	2.1089	0.00441718
Thermogenesis	3.21124	POI	2.29561	0.0313317
Biosynthesis_of_various_plant_secondary_metabolites	3.16916	POI	2.08722	0.0127426
Other_glycan_degradation	2.95941	POI	2.10194	0.0313317
