# Supplementary material for: The microbial communities and metabolic profiles of follicular fluid in patients with premature ovarian insufficiency
Source: Front Endocrinol (Lausanne). 2025 Jan 7;15:1447397. doi: 10.3389/fendo.2024.1447397 (PMC11746125; doi:10.3389/fendo.2024.1447397)
Supplement: Supplementary file 4 [file Table4.xlsx]

## Sheet: POI_vs_CG Negative
Name	SuperClass	Class	SubClass	Average(POI)	Average(CG)	Fold change	p-value	VIP
(-)-epigallocatechin	Phenylpropanoids and polyketides	Flavonoids	Flavans	8.10812e+07	1.52575e+07	5.3142	0.00151045	2.08145
(1-acetyloxy-3-hydroxy-6,8a-dimethyl-7-oxo-3-propan-2-yl-2,3a,4,8-tetrahydro-1h-azulen-4-yl) 4-hydroxybenzoate	Lipids and lipid-like molecules	Prenol lipids	Sesquiterpenoids	2.12819e+07	7.12511e+07	0.298688	0.00112196	1.58896
(2-aminoethoxy)[3-[hexadec-1-en-1-yloxy]-2-[icosa-5.8.11.14-tetraenoyloxy]propoxy]phosphinic acid	Lipids and lipid-like molecules	Glycerophospholipids	Glycerophosphoethanolamines	3.64264e+08	3.14988e+08	1.15644	0.0491604	1.42096
1-palmitoyl-2-hydroxy-sn-glycero-3-phosphoethanolamine	Lipids and lipid-like molecules	Glycerophospholipids	Glycerophosphoethanolamines	2.86958e+08	3.79096e+08	0.756953	0.0187634	2.22626
2-[(2r,4as,8s,8as)-8-[2-[(4as,7r,8ar)-7-(1-carboxyethenyl)-1-hydroxy-4a-methyl-2-oxo-6,7,8,8a-tetrahydro-5h-naphthalen-1-yl]ethyl]-4a-methyl-7-oxo-1,2,3,4,8,8a-hexahydronaphthalen-2-yl]prop-2-enoic acid	Lipids and lipid-like molecules	Prenol lipids	Sesquiterpenoids	1.00306e+07	3.53574e+07	0.283691	2.46726e-07	1.38216
2-Furoic acid	Organoheterocyclic compounds	Furans	Furoic acid and derivatives	2.53167e+08	5.24943e+07	4.82274	0.0133911	3.62182
3-amino-3-(2-chlorophenyl)propionic acid	Organic acids and derivatives	Carboxylic acids and derivatives	Amino acids, peptides, and analogues	6.98122e+06	3.00559e+07	0.232275	4.51594e-06	1.29274
3-hydroxybutyric acid	Organic acids and derivatives	Hydroxy acids and derivatives	Beta hydroxy acids and derivatives	3.49899e+08	7.70444e+08	0.454152	0.000916328	5.20105
3-Phenylpropanoic acid	Phenylpropanoids and polyketides	Phenylpropanoic acids		5.87135e+07	3.43596e+07	1.70879	0.0247631	1.03826
3',5'-cyclic inosine monophosphate	Nucleosides, nucleotides, and analogues	Purine nucleotides	Cyclic purine nucleotides	4.68791e+07	1.62776e+07	2.87998	0.00144951	1.47022
4-pregnen-17.alpha., 20.beta.-diol-3-one-20-sulfate	Lipids and lipid-like molecules	Steroids and steroid derivatives	Sulfated steroids	7.26797e+07	1.0587e+08	0.686499	0.00209161	1.29311
4,5-dihydro-4,5-dioxo-1h-pyrrolo[2,3-f]quinoline-2,7,9-tricarboxylic acid	Organoheterocyclic compounds	Quinolines and derivatives	Pyrroloquinolines	5.45857e+07	1.07118e+08	0.509584	0.00178981	1.82857
5-aminonaphthalene-2-sulfonic acid	Benzenoids	Naphthalenes	Naphthalene sulfonic acids and derivatives	5.37267e+07	1.66521e+07	3.22643	0.00218256	1.53999
5.alpha.-androstan-3.alpha.,17.beta.-diol-o-3-.beta.-glucuronic acid	Lipids and lipid-like molecules	Steroids and steroid derivatives	Steroidal glycosides	1.2989e+08	2.99148e+08	0.434201	8.70302e-05	3.25827
Acetol	Organic oxygen compounds	Organooxygen compounds	Carbonyl compounds	4.78477e+07	6.7232e+07	0.71168	0.0475613	1.12084
Ala-Gln	Organic acids and derivatives	Carboxylic acids and derivatives	Amino acids, peptides, and analogues	3.70581e+07	1.26869e+07	2.92098	0.0118596	1.12155
Arachidonic acid (peroxide free)	Lipids and lipid-like molecules	Fatty Acyls	Fatty acids and conjugates	2.27952e+08	2.98517e+08	0.763615	0.00740395	1.76867
Arenobufagin	Lipids and lipid-like molecules	Steroids and steroid derivatives	Steroid lactones	1.64622e+08	7.52804e+08	0.218679	0.000513312	5.70189
Asp-Asn	Organic acids and derivatives	Carboxylic acids and derivatives	Amino acids, peptides, and analogues	2.26857e+08	5.29292e+08	0.428605	0.0023398	3.86793
Citrate	Organic acids and derivatives	Carboxylic acids and derivatives	Tricarboxylic acids and derivatives	1.76878e+09	3.44108e+08	5.1402	0.0137898	9.59593
Cytidine	Nucleosides, nucleotides, and analogues	Pyrimidine nucleosides		9.61908e+07	2.74818e+08	0.350017	0.00287727	3.04937
D-fructose	Organic oxygen compounds	Organooxygen compounds	Carbohydrates and carbohydrate conjugates	4.65701e+08	1.16875e+09	0.398462	0.0171582	4.733
D-psicose	Organic oxygen compounds	Organooxygen compounds	Carbohydrates and carbohydrate conjugates	1.24645e+08	1.77389e+08	0.702661	0.0113975	1.67316
Dehydrotumulosic acid	Lipids and lipid-like molecules	Steroids and steroid derivatives	Bile acids, alcohols and derivatives	4.52937e+08	6.09941e+08	0.742592	0.0419586	3.14935
Dl-lactate	Organic acids and derivatives	Hydroxy acids and derivatives	Alpha hydroxy acids and derivatives	5.55791e+10	4.67597e+10	1.18861	0.0277377	25.154
Gallic acid	Benzenoids	Benzene and substituted derivatives	Benzoic acids and derivatives	5.7064e+07	1.14613e+07	4.97883	0.00573151	1.7507
Gamma-glu-glu	Organic acids and derivatives	Carboxylic acids and derivatives	Amino acids, peptides, and analogues	5.48498e+07	3.67463e+07	1.49266	0.000908097	1.02319
Guanidoacetic acid	Organic acids and derivatives	Carboxylic acids and derivatives	Amino acids, peptides, and analogues	7.51666e+07	1.15548e+08	0.650525	0.0400746	1.61091
Hexadecanedioic acid, 3,3,14,14-tetramethyl-	Lipids and lipid-like molecules	Fatty Acyls	Fatty acids and conjugates	2.37128e+07	4.27999e+07	0.554039	0.00664967	1.05634
Indole	Organoheterocyclic compounds	Indoles and derivatives	Indoles	1.28789e+09	1.78196e+09	0.72274	0.0483562	5.62802
Isocitric acid	Organic acids and derivatives	Carboxylic acids and derivatives	Tricarboxylic acids and derivatives	4.62735e+09	2.99431e+09	1.54538	0.0347525	8.96587
Isoleucine	Organic acids and derivatives	Carboxylic acids and derivatives	"Amino acids, peptides, and analogues"	9.01158e+08	1.26615e+09	0.71173	0.0179103	4.87236
Ketoleucine	Organic acids and derivatives	Keto acids and derivatives	Short-chain keto acids and derivatives	9.33611e+07	1.23464e+08	0.756182	0.00912099	1.37734
L-aspartic acid	Organic acids and derivatives	Carboxylic acids and derivatives	Amino acids, peptides, and analogues	1.87668e+08	8.93835e+07	2.09958	0.0061458	2.44354
Mitragynine				6.49442e+08	1.15751e+09	0.56107	0.000531395	5.42847
Myo-inositol	Organic oxygen compounds	Organooxygen compounds	Alcohols and polyols	1.04602e+08	1.26921e+08	0.824149	0.0220995	1.01708
N-tris(hydroxymethyl)methyl-2-aminoethanesulfonic acid	Organic acids and derivatives	Organic sulfonic acids and derivatives	Organosulfonic acids and derivatives	3.46854e+07	6.25117e+07	0.554862	0.0309324	1.3067
Naltrindole				2.01071e+08	4.38888e+08	0.458137	7.0451e-07	4.13055
Norharmane	Organoheterocyclic compounds	Indoles and derivatives	Pyridoindoles	5.66104e+09	2.27348e+09	2.49004	0.0027274	15.6927
O-phosphoethanolamine	Organic acids and derivatives	Organic phosphoric acids and derivatives	Phosphate esters	1.50976e+07	3.99398e+07	0.378007	1.35047e-06	1.36509
Pe 38:6	Lipids and lipid-like molecules	Glycerophospholipids	Glycerophosphoethanolamines	1.45052e+08	1.89359e+08	0.766019	0.0287144	1.28459
Phenol	Benzenoids	Phenols	1-hydroxy-4-unsubstituted benzenoids	2.2668e+08	1.29766e+08	1.74684	0.0191089	2.02552
Phosphoric acid	Homogeneous non-metal compounds	Non-metal oxoanionic compounds	Non-metal phosphates	2.80168e+09	2.39517e+09	1.16972	0.00589837	4.16747
Pi 38:4	Lipids and lipid-like molecules	Glycerophospholipids	Glycerophosphoinositols	9.64587e+07	6.09261e+07	1.58321	0.00165871	1.25189
Propanoic acid, 3-[[[2-[(aminoiminomethyl)amino]-4-thiazolyl]methyl]thio]-	Organoheterocyclic compounds	Azoles	Thiazoles	4.20341e+09	6.89784e+09	0.609382	0.0398721	10.3484
Propylpyrazoletriol	Organoheterocyclic compounds	Azoles	Pyrazoles	2.63652e+08	4.84789e+08	0.543848	0.0057799	3.1467
Ricinoleic acid	Lipids and lipid-like molecules	Fatty Acyls	Fatty acids and conjugates	1.07285e+08	1.45883e+08	0.735418	0.0199429	1.15499
S-phenylmercapturic acid	Organic acids and derivatives	Carboxylic acids and derivatives	Amino acids, peptides, and analogues	1.84398e+09	3.33281e+09	0.553279	0.0142716	8.45521
Sarcosine	Organic acids and derivatives	Carboxylic acids and derivatives	Amino acids, peptides, and analogues	6.58986e+08	5.85515e+08	1.12548	0.0392576	2.10556
sn-Glycerol 3-phosphoethanolamine	Lipids and lipid-like molecules	Glycerophospholipids	Glycerophosphoethanolamines	2.995e+07	5.80913e+07	0.515567	0.0048033	1.29539
Succinic semialdehyde	Lipids and lipid-like molecules	Fatty Acyls	Fatty acids and conjugates	3.52762e+08	9.45948e+08	0.372918	0.000176954	5.95492
Trans-3,5-dimethoxy-4-hydroxycinnamaldehyde	Benzenoids	Phenols	Methoxyphenols	5.67051e+07	1.95881e+07	2.89488	0.00130197	1.57708
Trans-3'-hydroxycotinine o-.beta.-d-glucuronide	Organic oxygen compounds	Organooxygen compounds	Carbohydrates and carbohydrate conjugates	1.80839e+07	3.66922e+07	0.492854	0.0412178	1.03781
Tyr-Ala(dstereo)-phe(amide)	Organic acids and derivatives	Carboxylic acids and derivatives	Amino acids, peptides, and analogues	1.37439e+07	3.63718e+07	0.377873	0.000229438	1.16579
Uracil	Organoheterocyclic compounds	Diazines	Pyrimidines and pyrimidine derivatives	2.94925e+08	3.6158e+08	0.815656	0.0272229	1.75198
Uridine	Nucleosides, nucleotides, and analogues	Pyrimidine nucleosides		2.36449e+09	2.88278e+09	0.820211	0.0287969	4.8172
Virginiamycin component b				7.93332e+07	1.49702e+08	0.529941	0.00309116	1.93146
Vitamin k1	Lipids and lipid-like molecules	Prenol lipids	Quinone and hydroquinone lipids	4.35766e+08	5.8902e+08	0.739816	0.0195376	2.64873
Xanthine	Organoheterocyclic compounds	Imidazopyrimidines	Purines and purine derivatives	1.18124e+07	2.79364e+07	0.422834	0.000196794	1.00313

## Sheet: POI_vs_CG Positive
Name	SuperClass	Class	SubClass	Average(POI)	Average(CG)	Fold change	p-value	VIP
1-(4-piperidinyl)-1,3-dihydro-2h-indol-2-one	Organoheterocyclic compounds	Indoles and derivatives	N-alkylindoles	2.37247e+07	4.97256e+07	0.477113	0.0227442	1.0442
1-aminodecylidene bis-phosphonic acid	Organic acids and derivatives	Organic phosphonic acids and derivatives	Bisphosphonates	3.30367e+07	6.46628e+07	0.510907	0.00315563	1.34603
1-naphthoic acid	Benzenoids	Naphthalenes	Naphthalenecarboxylic acids and derivatives	4.9736e+07	8.00554e+06	6.2127	0.000392741	1.59522
1-o-hexadecyl-2-o-acetyl-sn-glyceryl-3-phosphorylcholine	Lipids and lipid-like molecules	Glycerophospholipids	Glycerophosphocholines	8.54267e+08	1.11051e+09	0.769258	0.0371769	3.34582
1-Oleoyl-sn-glycero-3-phosphocholine				2.08575e+09	3.00036e+09	0.695167	0.0186569	6.50787
1-oleoyl-sn-glycero-3-phosphoethanolamine	Lipids and lipid-like molecules	Glycerophospholipids	Glycerophosphoethanolamines	1.51787e+08	1.99373e+08	0.761321	0.0255829	1.41669
1-Palmitoyllysophosphatidylcholine				1.65779e+08	2.33161e+08	0.711006	0.010311	1.89803
2-(2',3',4'-trihydroxybutyl)quinoxaline	Organoheterocyclic compounds	Diazanaphthalenes	Benzodiazines	4.15402e+07	1.33814e+07	3.10432	0.00301787	1.25537
2-(4-pyridyl)-4-methylthiazole-5-carboxylic acid	Organoheterocyclic compounds	Azoles	Thiazoles	2.38127e+08	3.54779e+08	0.671198	0.0181582	2.55528
2-amino-2-methyl-1,3-propanediol	Organic nitrogen compounds	Organonitrogen compounds	Amines	1.56058e+09	8.83224e+08	1.76692	0.000680728	6.83027
2-oleoyl-1-palmitoyl-sn-glycero-3-phosphocholine	Lipids and lipid-like molecules	Glycerophospholipids	Glycerophosphocholines	4.6984e+09	5.6477e+09	0.831914	0.0356672	6.32044
3-hydroxykynurenine	Organic oxygen compounds	Organooxygen compounds	Carbonyl compounds	1.5507e+08	6.64588e+07	2.33332	0.0238243	2.18884
5-L-Glutamyl-L-alanine	Organic acids and derivatives	Carboxylic acids and derivatives	"Amino acids, peptides, and analogues"	4.55166e+07	1.42297e+07	3.19871	0.00749028	1.26471
6-hydroxyflavone	Phenylpropanoids and polyketides	Flavonoids	Flavones	5.6807e+07	2.96636e+07	1.91504	0.000126355	1.37587
7-methylxanthine	Organoheterocyclic compounds	Imidazopyrimidines	Purines and purine derivatives	2.03828e+08	3.04442e+08	0.669514	0.0234698	2.26033
Acetyl-dl-carnitine	Lipids and lipid-like molecules	Fatty Acyls	Fatty acid esters	4.88019e+08	7.16271e+08	0.681333	0.0263902	3.40298
Benzyl alcohol	Benzenoids	Benzene and substituted derivatives	Benzyl alcohols	6.68537e+07	4.16831e+07	1.60385	0.0113577	1.16791
Chlorzoxazone	Organoheterocyclic compounds	Benzoxazoles	Benzoxazolones	1.24978e+08	7.3002e+07	1.71198	0.0246393	1.55407
Choline	Organic nitrogen compounds	Organonitrogen compounds	Quaternary ammonium salts	5.92648e+09	6.5604e+09	0.903371	0.0447838	5.85701
Chorismic acid	Organic acids and derivatives	Carboxylic acids and derivatives	Dicarboxylic acids and derivatives	9.35473e+08	8.57744e+08	1.09062	0.0351263	2.21089
Cytosine	Organoheterocyclic compounds	Diazines	Pyrimidines and pyrimidine derivatives	4.75243e+08	4.2188e+08	1.12649	0.0348441	1.80004
Dibenzylamine	Benzenoids	Benzene and substituted derivatives	Phenylmethylamines	1.38996e+08	1.725e+07	8.05776	0.000422254	2.70301
Ethylenediaminetetraacetic acid	Organic acids and derivatives	Carboxylic acids and derivatives	Tetracarboxylic acids and derivatives	5.94883e+07	2.33303e+07	2.54983	0.00125509	1.54243
Forchlorfenuron	Organoheterocyclic compounds	Pyridines and derivatives	Halopyridines	2.49938e+10	1.46432e+10	1.70686	0.0086848	24.765
Glu-gln	Organic acids and derivatives	Carboxylic acids and derivatives	Amino acids, peptides, and analogues	2.18976e+08	1.46151e+08	1.49829	0.00821115	1.87484
Glycerophosphocholine	Lipids and lipid-like molecules	Glycerophospholipids	Glycerophosphocholines	1.69237e+09	2.63968e+09	0.641127	0.0333482	7.28397
His-Leu	Organic acids and derivatives	Carboxylic acids and derivatives	Amino acids, peptides, and analogues	6.56779e+06	4.7687e+07	0.137727	0.0316106	1.27098
Lauryldimethylamine oxide	Organic nitrogen compounds	Organonitrogen compounds	Aminoxides	1.21448e+08	7.89717e+07	1.53786	0.0140323	1.40739
Levetiracetam	Organic acids and derivatives	Carboxylic acids and derivatives	Amino acids, peptides, and analogues	1.42115e+08	2.07841e+08	0.683766	0.0192657	1.79716
Luciferin	Organic acids and derivatives	Carboxylic acids and derivatives	Amino acids, peptides, and analogues	1.83833e+08	2.75862e+08	0.666397	0.00954831	2.26741
Met-Met-Arg	Organic acids and derivatives	Carboxylic acids and derivatives	Amino acids, peptides, and analogues	7.11469e+07	4.50873e+07	1.57798	0.0159432	1.15344
N-alpha-acetyl-l-lysine	Organic acids and derivatives	Carboxylic acids and derivatives	Amino acids, peptides, and analogues	2.09057e+07	1.14211e+08	0.183044	0.00960831	1.96099
N-lauroyl-d-erythro-sphinganine	Lipids and lipid-like molecules	Sphingolipids	Ceramides	4.53299e+07	1.70031e+07	2.66599	3.01536e-05	1.36102
N-oleoyl-d-erythro-sphingosylphosphorylcholine	Lipids and lipid-like molecules	Sphingolipids	Phosphosphingolipids	7.56413e+08	6.50604e+08	1.16263	0.018824	2.03238
N.epsilon.-methyl-l-lysine	Organic acids and derivatives	Carboxylic acids and derivatives	Amino acids, peptides, and analogues	1.99613e+08	3.15709e+08	0.632269	0.0216915	2.33158
Niacinamide	Organoheterocyclic compounds	Pyridines and derivatives	Pyridinecarboxylic acids and derivatives	7.41823e+07	1.16563e+08	0.636411	0.0153061	1.28334
Oxybutynin				4.61148e+07	7.12723e+07	0.647022	0.00118674	1.06828
Porphobilinogen	Organic nitrogen compounds	Organonitrogen compounds	Amines	6.41572e+10	5.39465e+10	1.18927	0.0375591	25.4203
Prometryne	Organoheterocyclic compounds	Triazines	1,3,5-triazines	6.40011e+07	1.32801e+07	4.81934	0.00384592	1.61866
Pyridoxal phosphate	Organoheterocyclic compounds	Pyridines and derivatives	Pyridine carboxaldehydes	3.99003e+08	2.24278e+08	1.77905	0.046775	3.04445
Seleno-l-methionine	Organic acids and derivatives	Carboxylic acids and derivatives	Amino acids, peptides, and analogues	1.02252e+08	2.19665e+08	0.465489	0.00375878	2.50462
Sisomicin	Organic oxygen compounds	Organooxygen compounds	Carbohydrates and carbohydrate conjugates	2.18252e+08	1.68039e+08	1.29881	0.0172707	1.5621
Tefluthrin	Benzenoids	Benzene and substituted derivatives	Benzyloxycarbonyls	1.17145e+08	8.65755e+07	1.3531	0.0245389	1.28432
Tetraethylene glycol	Organic oxygen compounds	Organooxygen compounds	Ethers	7.31691e+07	2.65321e+07	2.75776	0.00120199	1.62531
Thio-p-toluamide	Benzenoids	Benzene and substituted derivatives	Toluenes	2.00574e+08	1.31526e+08	1.52498	0.0180054	2.07482
Vinclozolin	Benzenoids	Benzene and substituted derivatives	Halobenzenes	1.40469e+09	7.07668e+08	1.98496	0.00090819	6.57791
