# Supplementary material for: The microbial communities and metabolic profiles of follicular fluid in patients with premature ovarian insufficiency
Source: Front Endocrinol (Lausanne). 2025 Jan 7;15:1447397. doi: 10.3389/fendo.2024.1447397 (PMC11746125; doi:10.3389/fendo.2024.1447397)
Supplement: Supplementary file 5 [file Table5.xlsx]

## Sheet: Pathway DAS and p value
Pathway_Hierarchy1	Pathway_Hierarchy2	Map_ID	Map_Name	Pathway.Size	up_numb	down_numb	Diff.Abundance.Score	P value
Environmental Information Processing	Membrane transport	hsa02010	ABC transporters	8	2	6	-0.5	0.0011609
Human Diseases	Cancer: overview	hsa05230	Central carbon metabolism in cancer	4	3	1	0.5	0.00242862
Organismal Systems	Digestive system	hsa04974	Protein digestion and absorption	4	2	2	0	0.00583717
Metabolism	Amino acid metabolism	hsa00260	Glycine, serine and threonine metabolism	4	2	2	0	0.00727838
Metabolism	Amino acid metabolism	hsa00250	Alanine, aspartate and glutamate metabolism	3	2	1	0.333333	0.00900912
Human Diseases	Cancer: overview	hsa05231	Choline metabolism in cancer	2	0	2	-1	0.0120579
Metabolism	Global and overview maps	hsa01230	Biosynthesis of amino acids	6	4	2	0.333333	0.0140737
Metabolism	Nucleotide metabolism	hsa00240	Pyrimidine metabolism	4	1	3	-0.5	0.0179831
Organismal Systems	Digestive system	hsa04977	Vitamin digestion and absorption	3	1	2	-0.333333	0.0222591
Metabolism	Carbohydrate metabolism	hsa00020	Citrate cycle (TCA cycle)	2	2	0	1	0.0380703
Metabolism	Biosynthesis of other secondary metabolites	hsa00232	Caffeine metabolism	2	0	2	-1	0.0453751
Metabolism	Lipid metabolism	hsa00564	Glycerophospholipid metabolism	3	0	3	-1	0.0466861
Metabolism	Amino acid metabolism	hsa00290	Valine, leucine and isoleucine biosynthesis	2	0	2	-1	0.0492063
