# Supplementary material for: The microbial communities and metabolic profiles of follicular fluid in patients with premature ovarian insufficiency
Source: Front Endocrinol (Lausanne). 2025 Jan 7;15:1447397. doi: 10.3389/fendo.2024.1447397 (PMC11746125; doi:10.3389/fendo.2024.1447397)
Supplement: Supplementary file 6 [file Table6.xlsx]

## Sheet:  Heatmap Coeffcient
ID	g__Sphingomonas	g__Pelomonas	g__Atopobium	g__Rhodopseudomonas	g__Stenotrophomonas	g__Acinetobacter	g__Caulobacter	g__Megasphaera	g__Campylobacter	g__Peptoniphilus
M217T384	-0.0684567	-0.180549	0.00485827	-0.156569	-0.0184677	-0.14253	-0.24778	-0.168623	-0.0845637	-0.0859054
M362T376	-0.181826	-0.31353	0.149804	-0.434418	-0.215272	-0.280937	-0.362965	-0.110912	-0.150899	-0.220221
M173T63	-0.0111272	0.178693	-0.233687	0.353173	0.0945604	0.204035	0.473619	0.116633	0.18345	0.00158432
M546T164_1	-0.178358	-0.291017	-0.00445713	-0.303975	-0.429155	-0.146905	-0.316621	-0.0966077	-0.0474215	-0.0894261
M544T166	-0.192227	-0.115955	0.0672581	-0.240492	-0.445771	-0.0613366	-0.2163	-0.119934	-0.125132	-0.0373195
M502T192	-0.136107	-0.015735	0.270325	-0.15234	-0.282154	-0.134032	-0.259306	0.0765269	-0.0428986	-0.0563314
M1016T175	-0.23722	-0.254463	0.0988146	-0.319951	-0.343805	-0.360868	-0.280372	-0.346489	-0.245331	-0.10967
M217T62	-0.0224964	0.13867	-0.223926	0.369572	0.10951	0.183337	0.427911	0.056061	0.21929	-0.00739349
M221T377_2	-0.204886	-0.294043	0.0997506	-0.468391	-0.309832	-0.326708	-0.203025	-0.10486	-0.144457	-0.196984
M88T202	0.0321722	0.353755	-0.243003	0.494188	0.234665	0.339581	0.39826	0.0975429	0.197567	0.120936
M783T140_1	-0.242864	-0.32047	-0.099394	-0.198812	-0.203515	-0.093898	-0.311533	0.0728409	0.0244645	-0.0820326
M208T127_1	0.125383	0.353634	-0.235426	0.478071	0.222863	0.27185	0.357718	0.127031	0.203392	0.112135
M219T392	0.223593	0.172641	-0.314941	0.372533	0.264936	0.355483	0.330611	0.230241	0.307417	0.125337
M239T226	0.0494275	0.401808	-0.156579	0.356603	0.172875	0.275889	0.295873	0.163452	0.254788	0.193991
M167T300	-0.169892	-0.128704	0.239214	-0.406036	-0.203839	-0.321071	-0.270674	-0.225345	-0.0530408	-0.0932989
M226T300	-0.172069	-0.126848	0.245543	-0.377748	-0.211615	-0.323595	-0.258193	-0.237008	-0.0421448	-0.0976998
M91T33	0.107563	0.164693	-0.167499	0.347346	0.0744264	0.188048	0.425367	0.220558	0.135549	0.106854
M170T295	-0.0322529	-0.00407496	-0.166162	0.166296	0.0556346	0.242233	0.122976	0.0227765	0.162686	0.0686539
M104T215_1	-0.167473	-0.161022	0.223882	-0.279024	-0.17269	-0.304832	-0.39818	-0.128242	0.0659241	-0.192935
M191T360_1	0.0510402	0.338827	-0.175299	0.132604	0.0978466	0.325109	-0.0917349	0.17385	0.327016	0.203673
M134T337	0.116594	0.246677	-0.249287	0.233209	0.0955787	0.342778	0.0303663	0.120484	0.261092	0.209834
M198T30	-0.010079	0.228965	-0.107952	0.385032	0.125664	0.188133	0.428626	0.162847	0.128011	0.149982
M293T411_2	0.0611998	0.30066	-0.200482	0.498042	0.307333	0.304495	0.407163	0.0396664	0.221346	0.146286
M248T239_2	0.0322529	0.220653	-0.213363	0.29016	0.214346	0.334112	0.188716	0.0739412	0.225595	0.149982
M276T413_2	0.224319	0.271046	-0.0968534	0.26159	0.207265	0.271177	0.247144	0.113718	0.201678	0.115303
M258T378_2	-0.0963554	-0.286902	0.0137725	-0.433196	-0.260585	-0.238868	-0.239592	-0.177866	-0.150968	-0.101397
M269T289	-0.241574	-0.287749	0.155286	-0.350729	-0.276646	-0.329064	-0.127984	-0.170054	-0.137125	-0.150686
M230T143	0.109095	0.28904	-0.0731861	0.324086	0.158434	0.371806	0.201276	0.389016	0.270412	0.0795681
M126T79_1	-0.271892	-0.31821	0.249733	-0.27362	-0.123998	-0.209588	-0.067569	-0.0775722	0.0174061	-0.244866
M281T250	-0.18368	-0.277541	0.225263	-0.479105	-0.23286	-0.25965	-0.291342	-0.0567763	-0.00918277	-0.142589
M437T34	0.0660377	0.12007	-0.185951	0.327423	0.0873862	0.134873	0.206205	0.153659	0.120678	-0.0595
M171T262	-0.208515	-0.362147	0.177171	-0.322254	-0.178383	-0.13176	-0.286175	-0.14029	-0.162754	-0.252787
M484T30	0.161829	0.223074	-0.157872	0.246413	0.0214763	0.228771	0.319562	0.273648	0.318587	0.0959394
M730T173	-0.0611998	0.11188	0.00927083	0.121092	-0.0238831	0.0111904	-0.116457	0.112617	0.136371	0.0558033
M161T524	0.0466054	-0.189748	-0.0915049	-0.0455798	-0.139549	-0.131928	-0.167174	-0.143756	-0.0257666	-0.164593
M123T63	-0.289873	-0.187287	0.153593	-0.15765	-0.0788697	-0.202184	-0.23053	-0.217037	-0.124995	-0.226206
M358T198	-0.063135	-0.00254181	0.0580318	-0.0947308	-0.0454519	-0.215141	-0.0991278	-0.197672	-0.264519	-0.24733
M210T235_2	-0.000645057	0.314942	-0.153058	0.210795	0.0303167	0.248123	0.224568	0.0341098	0.118622	0.173219
M242T32	0.0940171	0.244458	-0.271618	0.418629	0.0139781	0.328727	0.431965	0.207079	-0.129998	0.054571
M495T240	-0.0135462	0.00520466	-0.238902	0.195006	0.107011	0.230622	0.128302	0.0290483	0.0921018	0.0667175
M181T248	-0.214643	-0.220532	0.218177	-0.448468	-0.181761	-0.330326	-0.281803	-0.236513	-0.13781	-0.157552
M322T574	0.0745041	0.225656	0.00485827	0.210325	0.092709	0.119224	-0.010811	0.152889	0.296316	0.0410163
M177T371	-0.0258023	0.341248	-0.107907	0.415575	0.168385	0.251236	0.169638	0.136879	0.29008	0.08925
M195T62	-0.0758749	0.138751	-0.243404	0.282501	0.155749	0.170632	0.38562	0.0204659	0.197224	0.0355592
M135T298	0.0232221	0.157189	-0.296087	0.407634	0.253272	0.340338	0.225442	0.127692	0.150968	0.198568
M286T242_2	-0.0673279	0.184584	-0.116599	0.189368	0.134319	0.281862	0.148095	0.0405466	0.263559	0.162305
M305T34	0.0141913	0.15852	-0.260742	0.402982	0.101318	0.286911	0.428149	0.107061	0.0968988	0.234127
M429T48	-0.28568	-0.338141	0.368649	-0.446306	-0.267343	-0.402769	-0.363442	-0.152889	-0.24814	-0.308942
M723T141	0.0807128	0.174134	0.0361473	0.166954	-0.0148112	0.0901118	-0.011606	0.274639	0.147061	0.0871376
M452T194	-0.198839	-0.309011	0.169906	-0.324133	-0.405318	-0.175344	-0.330611	-0.0900608	-0.164056	-0.0339749
M509T227	-0.3622	-0.36368	0.422625	-0.434982	-0.440125	-0.353969	-0.355731	-0.303577	-0.284529	-0.198392
M111T452	0.098855	0.21448	-0.156445	0.415904	0.25142	0.307777	0.397783	0.169999	0.169744	0.160368
M198T45	-0.400581	-0.423231	0.241666	-0.472244	-0.300066	-0.410509	-0.36058	-0.245975	-0.214288	-0.212475
M103T245	-0.0788582	-0.190313	0.142762	-0.365014	-0.0262436	-0.27816	-0.391503	-0.158445	-0.113551	-0.159312
M149T107	0.0450734	0.177886	-0.0492959	0.237861	0.0650305	0.29625	0.320277	0.31557	0.0234366	-0.083969
M329T429	0.081761	0.342579	-0.210332	0.433008	0.210042	0.361457	0.323218	0.111407	0.194688	0.210539
M411T32	-0.109337	-0.218636	0.271261	-0.390952	-0.216429	-0.219011	-0.357003	0.0163947	0.0149391	0.0783358
M241T249	-0.0652314	-0.192572	0.24902	-0.46435	-0.25915	-0.274542	-0.298814	-0.0248121	-0.00191879	-0.124281
M222T181	0.115185	0.122009	-0.28807	0.372869	0.132702	0.236264	0.405263	0.0290489	0.17338	0.0978778
M449T198_2	-0.278584	-0.338908	0.223481	-0.369149	-0.381019	-0.230033	-0.305174	-0.215112	-0.292341	-0.296444
M73T248	-0.0488631	-0.20165	0.102603	-0.324838	-0.179956	-0.144717	-0.389675	-0.031469	-0.0763404	-0.099108
M216T337	0.0867637	0.152091	-0.132382	0.125561	0.186212	0.261469	0.316951	0.212507	0.0493423	-0.0603826
M303T48	-0.104822	0.0115794	0.290961	-0.221884	-0.264103	-0.221115	-0.471711	-0.0520999	-0.110536	-0.179908
M415T48	-0.324303	-0.302274	0.393565	-0.491604	-0.294975	-0.36945	-0.425844	-0.262865	-0.338461	-0.292395
M246T135	-0.073214	-0.220048	0.0820558	-0.281514	-0.16658	-0.0588966	-0.138159	-0.102054	-0.145485	-0.0811524
M191T452	0.143606	0.265438	-0.248262	0.473889	0.305991	0.392588	0.397783	0.165487	0.216549	0.123753
M242T377_1	-0.184809	-0.223477	0.132956	-0.411769	-0.321866	-0.229192	-0.439358	-0.120209	-0.186397	-0.0714705
M215T294_1	-0.0090308	-0.18531	-0.292833	-0.0479293	-0.0722047	-0.0888497	-0.112642	-0.199212	-0.125201	-0.108438
M179T298	-0.10708	-0.0570495	0.213541	-0.318777	-0.12173	-0.259398	-0.268925	-0.169283	0.0116498	-0.107734
M483T174	-0.130302	-0.142866	0.190587	-0.294342	-0.0608186	-0.301971	-0.247541	-0.0997986	-0.013363	-0.163889
M89T241_1	0.0798258	0.215812	-0.352782	0.412145	0.199813	0.3294	0.285777	0.0901708	0.041391	0.11724
M169T452	0.151992	0.257167	-0.28695	0.457349	0.354081	0.379547	0.353346	0.165597	0.190166	0.134139
M274T415	0.311401	0.239213	-0.285212	0.279822	0.229065	0.33386	0.0847395	0.206859	0.13315	0.187302
M116T288	0.00177391	-0.129915	0.115217	-0.245896	-0.111964	-0.338067	-0.205092	-0.237283	-0.105945	-0.179028
M341T192	-0.0805515	-0.144722	0.183901	-0.344151	-0.31946	-0.266718	-0.307558	-0.203558	-0.0125407	0.00299261
M116T293	-0.000322529	-0.0367957	0.249599	-0.346641	-0.177642	-0.231043	-0.357162	-0.0434624	-0.0336473	-0.0529867
M173T32	-0.135543	-0.134433	-0.136388	-0.149004	0.125803	-0.222713	-0.0493651	-0.0215112	0.0426245	-0.112839
M130T264	-0.189405	-0.169938	0.276877	-0.442218	-0.133486	-0.261753	-0.403347	-0.1574	-0.0201473	-0.088898
M129T149	-0.260119	-0.247403	0.0444822	-0.336398	-0.0407771	-0.355736	-0.383077	-0.29659	-0.0789444	-0.124457
M132T389	0.166344	0.349035	-0.19442	0.522899	0.223187	0.35868	0.42012	-0.0325143	0.0609901	0.150158
M397T32	-0.261006	-0.266204	0.27184	-0.422576	-0.330429	-0.266213	-0.341661	-0.21126	-0.235394	-0.166354
M179T382	0.017981	-0.0390148	0.149314	-0.223012	-0.243737	-0.182075	-0.300086	-0.0425822	-0.169676	-0.105269
M228T87	-0.130543	-0.238688	0.0592353	-0.518811	-0.217447	-0.334112	-0.274171	-0.22551	-0.140825	-0.0602042
M413T34	-0.351637	-0.426903	0.325861	-0.439681	-0.289004	-0.414464	-0.284187	-0.233267	-0.231214	-0.194519
M167T102	0.038139	0.322769	-0.251605	0.4347	0.295114	0.344882	0.382759	0.0861547	0.214836	0.0904823
M140T82	-0.215046	-0.255633	0.24376	-0.472855	-0.315155	-0.364318	-0.472347	-0.123785	-0.197498	-0.121465
M763T143	-0.274472	-0.229247	0.0720718	-0.185655	-0.368892	-0.163985	-0.255967	-0.115643	-0.238615	-0.110374
M93T25	-0.061603	-0.0110952	-0.227581	-0.0646575	0.168802	-0.194106	-0.137523	-0.00077022	0.0492032	0.0232367
M97T411	-0.00757942	0.283271	-0.00102514	0.226019	0.297752	0.130077	0.111688	0.0400515	0.434606	0.0998122
M886T198	0.134333	0.267011	-0.196158	0.303129	0.106456	0.349846	0.118286	0.184963	0.202912	0.0417204
M187T31	0.094904	0.0791996	0.266715	0.00657853	0.0299927	-0.0586442	-0.19126	0.0501744	-0.285899	-0.287818
M385T49	-0.138365	-0.0930786	0.212694	-0.419334	-0.223973	-0.220189	-0.325126	-0.0739962	-0.234503	-0.0249971
M297T79	-0.106193	-0.252446	0.223169	-0.0842991	-0.0669282	-0.0346649	-0.101513	-0.126041	-0.224087	-0.337284
M238T52_2	-0.120464	-0.128099	0.185327	-0.181943	-0.205228	-0.0913739	-0.223375	-0.0485239	-0.160424	-0.0121465
M88T337	0.190937	0.251357	-0.245499	0.16841	0.0251328	0.212533	-0.0726566	0.201138	0.127805	0.0448891
M214T383	-0.25133	-0.338464	0.202844	-0.478588	-0.339084	-0.337814	-0.465749	-0.187164	-0.18393	-0.17005
M101T139	-0.196097	-0.334752	0.110314	-0.340392	-0.123026	-0.20252	-0.359229	-0.250212	-0.193249	-0.297852
M192T120	0.110144	0.306913	-0.220717	0.44344	0.0834057	0.28262	0.410263	0.143261	0.216206	0.141005
M367T294	-0.102403	-0.13988	0.1445	-0.303646	-0.185233	-0.32065	-0.229258	-0.214176	-0.014665	-0.0603802
M397T50	-0.310192	-0.4499	0.368337	-0.306465	-0.321496	-0.302055	-0.420597	-0.189199	-0.206475	-0.244161
M111T161	-0.216981	-0.178128	0.118916	-0.106666	-0.171162	-0.0334028	-0.250959	-0.0997986	0.0403631	0.084321
M243T161_2	-0.187067	-0.130036	0.214789	-0.160657	-0.125895	-0.135967	-0.272184	0.0434624	0.136577	-0.01954
M245T50	-0.238832	-0.262048	0.183411	-0.283488	-0.1844	-0.167771	-0.294601	-0.0835689	-0.229158	-0.151215
M449T105	-0.187389	-0.192774	0.166518	-0.28828	-0.200044	-0.242317	-0.388164	-0.299451	-0.174678	-0.126041
M151T230	-0.530156	-0.366222	0.353852	-0.383387	-0.23809	-0.366253	-0.273535	-0.342308	-0.250607	-0.253315
