# Supplementary material for: The microbial communities and metabolic profiles of follicular fluid in patients with premature ovarian insufficiency
Source: Front Endocrinol (Lausanne). 2025 Jan 7;15:1447397. doi: 10.3389/fendo.2024.1447397 (PMC11746125; doi:10.3389/fendo.2024.1447397)
Supplement: Supplementary file 7 [file Table7.xlsx]

## Sheet: Heatmap P value
ID	g__Sphingomonas	g__Pelomonas	g__Atopobium	g__Rhodopseudomonas	g__Stenotrophomonas	g__Acinetobacter	g__Caulobacter	g__Megasphaera	g__Campylobacter	g__Peptoniphilus
M217T384	0.626215	0.195756	0.972458	0.262892	0.895576	0.308631	0.0736375	0.227436	0.547152	0.540789
M362T376	0.192562	0.0222494	0.284331	0.00115315	0.121612	0.0415778	0.00755842	0.429154	0.280786	0.113075
M173T63	0.93697	0.200468	0.0921606	0.00948637	0.500625	0.142801	0.000340966	0.405578	0.18855	0.991017
M546T164_1	0.201327	0.0345058	0.974731	0.0269077	0.00134355	0.29386	0.0208968	0.491355	0.735973	0.524265
M544T166	0.167906	0.408334	0.632285	0.0828082	0.000822343	0.662619	0.119798	0.392325	0.37198	0.790775
M502T192	0.331161	0.91096	0.050267	0.276164	0.0406655	0.338655	0.0607963	0.586002	0.760366	0.688687
M1016T175	0.0872079	0.0659528	0.481462	0.0195174	0.0117151	0.00793985	0.0420071	0.0110347	0.0766247	0.43437
M217T62	0.872967	0.32205	0.106989	0.00645888	0.435044	0.188828	0.00139248	0.690105	0.114644	0.958096
M221T377_2	0.141104	0.0325888	0.477299	0.000404562	0.0239644	0.0169551	0.144831	0.454911	0.302066	0.157431
M88T202	0.819109	0.00936083	0.0795526	0.000169305	0.090768	0.0128591	0.00314208	0.487149	0.156182	0.388353
M783T140_1	0.0797297	0.0193098	0.478882	0.153535	0.143842	0.503644	0.0231623	0.604225	0.861957	0.559253
M208T127_1	0.371015	0.0093868	0.0896967	0.000294119	0.108709	0.0489343	0.00854411	0.364708	0.144092	0.424051
M219T392	0.107525	0.21639	0.0216231	0.00601335	0.0552147	0.00899681	0.0156097	0.0972012	0.0251433	0.371191
M239T226	0.725234	0.00286143	0.262861	0.00876745	0.21576	0.0455436	0.031473	0.242219	0.065597	0.163964
M167T300	0.223907	0.358375	0.0845052	0.00255611	0.143192	0.0190715	0.0499597	0.104727	0.706024	0.506382
M226T300	0.21794	0.365405	0.0763617	0.00529344	0.128227	0.0180977	0.0619517	0.0874991	0.764455	0.486446
M91T33	0.443303	0.238613	0.230596	0.0108247	0.596356	0.177519	0.00149752	0.11251	0.333167	0.446334
M170T295	0.818663	0.976897	0.234393	0.234011	0.692345	0.0805394	0.380343	0.871398	0.244464	0.625219
M104T215_1	0.230669	0.249388	0.10706	0.043046	0.216259	0.0264589	0.00314864	0.360119	0.639069	0.166316
M191T360_1	0.716639	0.0130731	0.209293	0.343872	0.485788	0.0175339	0.513566	0.213142	0.0168453	0.143525
M134T337	0.405737	0.0749714	0.0718448	0.092848	0.496003	0.0119849	0.829106	0.390141	0.0589784	0.131545
M198T30	0.942898	0.0991212	0.441648	0.00441486	0.369936	0.177321	0.00136416	0.243991	0.360993	0.283752
M293T411_2	0.663326	0.0287037	0.150041	0.000147756	0.0251854	0.0266344	0.00247977	0.777943	0.111199	0.295923
M248T239_2	0.818663	0.112351	0.125032	0.0350654	0.123261	0.0144817	0.175956	0.59876	0.104332	0.283752
M276T413_2	0.106359	0.0496335	0.490248	0.0584792	0.136447	0.0495189	0.0744042	0.417498	0.147573	0.41099
M258T378_2	0.492492	0.0372621	0.922028	0.00119506	0.0594902	0.0849698	0.0840009	0.202594	0.280565	0.470024
M269T289	0.0813928	0.0366802	0.266871	0.0100291	0.0449297	0.0161318	0.361095	0.22346	0.327523	0.281471
M230T143	0.436798	0.035808	0.602508	0.017913	0.257178	0.00612015	0.148399	0.00399072	0.05019	0.571155
M126T79_1	0.0488983	0.0202284	0.0713215	0.0474239	0.376366	0.13201	0.630708	0.580879	0.901548	0.0772029
M281T250	0.187987	0.0442124	0.104855	0.000284114	0.0933514	0.0604429	0.0342957	0.686354	0.947968	0.308428
M437T34	0.63849	0.391785	0.18249	0.0167016	0.533808	0.335604	0.138508	0.271978	0.389375	0.67214
M171T262	0.134046	0.0077052	0.204393	0.0186096	0.201265	0.34698	0.0377674	0.316373	0.244262	0.067817
M484T30	0.246991	0.108366	0.258892	0.0752931	0.878683	0.0994146	0.0196746	0.0473999	0.0200726	0.494371
M730T173	0.663326	0.425111	0.94747	0.387739	0.865207	0.936614	0.406292	0.422047	0.330215	0.691459
M161T524	0.740356	0.173562	0.514627	0.745876	0.31896	0.346359	0.231515	0.304443	0.854687	0.238901
M123T63	0.0352548	0.179313	0.272187	0.25957	0.574549	0.14654	0.0967708	0.118512	0.372508	0.103372
M358T198	0.653346	0.985588	0.679788	0.49985	0.746565	0.121844	0.480067	0.155958	0.0556135	0.0741789
M210T235_2	0.996342	0.0216224	0.27388	0.129748	0.829381	0.0732261	0.105961	0.808414	0.397562	0.214833
M242T32	0.5031	0.0777128	0.0491355	0.00181074	0.920868	0.0162472	0.00123866	0.136806	0.353523	0.697943
M495T240	0.923306	0.970495	0.0849236	0.161726	0.445661	0.0966331	0.359893	0.836419	0.511876	0.635031
M181T248	0.122731	0.112553	0.116544	0.000757592	0.192721	0.0157049	0.040927	0.0881822	0.325089	0.25987
M322T574	0.595972	0.104235	0.972458	0.130625	0.509086	0.395157	0.938758	0.274417	0.0312078	0.770588
M177T371	0.854488	0.0123967	0.441838	0.00197104	0.228103	0.0695792	0.22461	0.328399	0.0351183	0.525085
M195T62	0.589207	0.321766	0.0790419	0.0404084	0.265431	0.221866	0.00434981	0.884351	0.156916	0.800437
M135T298	0.868905	0.260984	0.0313445	0.0024485	0.0672737	0.0126473	0.104573	0.362201	0.280565	0.154052
M286T242_2	0.631931	0.185786	0.405719	0.174442	0.337611	0.0408824	0.289923	0.773145	0.0565396	0.245585
M305T34	0.919665	0.256915	0.0593312	0.00277357	0.470369	0.0372559	0.00138298	0.445449	0.490044	0.091532
M429T48	0.0381147	0.0132703	0.00660356	0.000809121	0.0529585	0.00278934	0.00747393	0.274417	0.0732053	0.0243932
M723T141	0.565612	0.212383	0.797205	0.232139	0.916168	0.521076	0.934264	0.0465718	0.293341	0.534977
M452T194	0.153479	0.0243597	0.223869	0.0178954	0.00260581	0.209175	0.0156097	0.521313	0.240458	0.809158
M509T227	0.00769574	0.00743197	0.00161861	0.00113426	0.000974346	0.00931521	0.00894559	0.0271182	0.0389323	0.154425
M111T452	0.481282	0.123021	0.263274	0.00195319	0.0693679	0.0249647	0.00318161	0.223612	0.224316	0.251339
M198T45	0.00295588	0.0015911	0.0812737	0.000356746	0.0290357	0.0022649	0.00799348	0.0758292	0.123366	0.126648
M103T245	0.574605	0.172261	0.307835	0.00720117	0.852027	0.0437223	0.00374459	0.257143	0.418184	0.254516
M149T107	0.748606	0.202542	0.725937	0.086332	0.643629	0.0312471	0.0193867	0.0213484	0.867704	0.549984
M329T429	0.560559	0.0120377	0.130612	0.00120162	0.131156	0.00783107	0.0182401	0.427084	0.162424	0.130226
M411T32	0.435775	0.115757	0.0494456	0.0037979	0.119573	0.115117	0.00868681	0.907243	0.915447	0.57715
M241T249	0.642603	0.167129	0.0721602	0.000460882	0.0609573	0.0466518	0.0297463	0.860015	0.98912	0.375267
M222T181	0.411472	0.384126	0.0364617	0.00596446	0.343513	0.0885265	0.00260964	0.836416	0.214401	0.485648
M449T198_2	0.0433892	0.01305	0.107707	0.00652482	0.00488162	0.0975115	0.0262819	0.121896	0.0336558	0.0311314
M73T248	0.72825	0.147631	0.464728	0.0176337	0.197253	0.301187	0.00392421	0.822998	0.586918	0.480155
M216T337	0.536737	0.276959	0.344688	0.370331	0.181866	0.0586001	0.0207562	0.126589	0.725689	0.667558
M303T48	0.455076	0.934415	0.0345419	0.11031	0.0560136	0.111583	0.000363039	0.71101	0.43073	0.197374
M415T48	0.0178323	0.0278173	0.00355078	0.000185325	0.0320166	0.00647787	0.0014773	0.0572173	0.0131782	0.0336214
M246T135	0.602369	0.113365	0.559142	0.041143	0.233201	0.675279	0.323854	0.467133	0.298602	0.56349
M191T452	0.304955	0.054738	0.0730599	0.000337946	0.0258624	0.00364146	0.00318161	0.236324	0.119363	0.377316
M242T377_1	0.18524	0.107712	0.342581	0.00218841	0.0187599	0.098777	0.00099683	0.391232	0.181426	0.611063
M215T294_1	0.948828	0.18403	0.0333441	0.73325	0.607395	0.526952	0.421946	0.152694	0.371716	0.439582
M179T298	0.445368	0.684923	0.12471	0.0199948	0.385225	0.0607022	0.0515164	0.225595	0.934017	0.442576
M483T174	0.35239	0.30748	0.171633	0.0324041	0.665299	0.0279815	0.0739242	0.477086	0.92434	0.240944
M89T241_1	0.569905	0.120657	0.00957149	0.00216604	0.151435	0.016017	0.0380461	0.520802	0.76855	0.403124
M169T452	0.277277	0.063033	0.0372287	0.000575476	0.00929131	0.00506338	0.00944885	0.236008	0.1726	0.338265
M274T415	0.0232235	0.0845075	0.0384454	0.0424279	0.0989694	0.0145606	0.546316	0.137233	0.341871	0.179277
M116T288	0.989942	0.353834	0.411344	0.0759269	0.424763	0.013292	0.140697	0.0871214	0.450234	0.199612
M341T192	0.566392	0.301172	0.187446	0.0116255	0.0197161	0.0535371	0.0250731	0.143756	0.928984	0.983033
M116T293	0.998171	0.793647	0.0714782	0.0109971	0.203172	0.0960094	0.00865492	0.757312	0.810964	0.706311
M173T32	0.333189	0.337197	0.330153	0.286942	0.369403	0.108952	0.725567	0.878487	0.761852	0.421129
M130T264	0.174356	0.223779	0.0447437	0.000915279	0.340644	0.0583166	0.0027467	0.260335	0.886139	0.526727
M129T149	0.0599631	0.074091	0.751798	0.0137834	0.77189	0.00894467	0.00463711	0.0310446	0.574186	0.374586
M132T389	0.233873	0.010421	0.163016	5.89744e-05	0.108183	0.00835546	0.00173678	0.817218	0.664411	0.283181
M397T32	0.0590648	0.0540162	0.0489426	0.00162084	0.0156704	0.0540082	0.0122844	0.128883	0.0897408	0.233846
M179T382	0.898313	0.7815	0.285928	0.108466	0.0786195	0.191943	0.0290245	0.762082	0.224506	0.453143
M228T87	0.351489	0.0852118	0.673517	6.89295e-05	0.117801	0.0144817	0.0469611	0.104466	0.314511	0.668483
M413T34	0.0098245	0.00143328	0.0172597	0.000987309	0.0358322	0.00203242	0.0391777	0.0927645	0.0957568	0.162797
M167T102	0.786288	0.0184113	0.0691568	0.00114367	0.0319321	0.011438	0.00467417	0.539611	0.122387	0.519357
M140T82	0.122013	0.064676	0.0785901	0.000349655	0.0215293	0.00732093	0.000355541	0.37719	0.156328	0.386269
M763T143	0.0467104	0.0986938	0.608058	0.1832	0.00656524	0.240666	0.0643152	0.409604	0.0853102	0.431408
M93T25	0.661242	0.937151	0.101236	0.645537	0.226938	0.163709	0.326108	0.995633	0.726432	0.868823
M97T411	0.957044	0.0398428	0.994187	0.103664	0.0303606	0.353227	0.425913	0.775843	0.00114683	0.477025
M886T198	0.337561	0.0532647	0.159214	0.0273567	0.448039	0.0102318	0.398912	0.184868	0.14506	0.76676
M187T31	0.499063	0.572945	0.0535397	0.962712	0.831178	0.676594	0.170096	0.721249	0.0379602	0.036633
M385T49	0.323126	0.507391	0.126247	0.00177544	0.106913	0.113128	0.0175276	0.598487	0.0909975	0.858982
M297T79	0.449168	0.0682014	0.108212	0.548411	0.63396	0.805357	0.469513	0.368489	0.10673	0.0135205
M238T52_2	0.390221	0.360658	0.183988	0.192269	0.140428	0.515232	0.107877	0.730065	0.251171	0.93121
M88T337	0.170833	0.0694409	0.0764168	0.228033	0.858225	0.126542	0.605143	0.148685	0.361771	0.749601
M214T383	0.069471	0.0131772	0.145198	0.000289077	0.0129997	0.0133654	0.000440624	0.179604	0.187377	0.223469
M101T139	0.159346	0.0142831	0.431661	0.0126324	0.380148	0.145855	0.00824953	0.070763	0.165613	0.0303021
M192T120	0.432378	0.0253953	0.112244	0.000882313	0.552673	0.0403206	0.00228012	0.30613	0.119963	0.31389
M367T294	0.465605	0.317803	0.301921	0.0270815	0.184216	0.0192381	0.0986776	0.123566	0.916993	0.66757
M397T50	0.0237928	0.000725086	0.0066531	0.0256212	0.0189044	0.0279357	0.0017137	0.174833	0.13798	0.0780845
M111T161	0.118609	0.201918	0.396385	0.447137	0.220412	0.812313	0.0698974	0.477086	0.774145	0.548307
M243T161_2	0.179834	0.353382	0.12247	0.250476	0.369048	0.331663	0.0486463	0.757312	0.329479	0.88955
M245T50	0.0850174	0.0580232	0.188646	0.0396846	0.186232	0.229828	0.0322451	0.551893	0.0988282	0.279769
M449T105	0.179071	0.166676	0.233376	0.0363191	0.150952	0.080431	0.00407828	0.0293832	0.210935	0.368488
M151T230	4.44879e-05	0.00699754	0.00934023	0.00460118	0.08602	0.00699247	0.0474951	0.0121102	0.0703038	0.0672252
