# Supplementary material for: The microbial communities and metabolic profiles of follicular fluid in patients with premature ovarian insufficiency
Source: Front Endocrinol (Lausanne). 2025 Jan 7;15:1447397. doi: 10.3389/fendo.2024.1447397 (PMC11746125; doi:10.3389/fendo.2024.1447397)
Supplement: Supplementary file 8 [file Table8.xlsx]

## Sheet: network
Metabolites	Otheromics	Coefficient	P value	ABS	LABLE
M151T230	g__Sphingomonas	-0.530156	4.44879e-05	0.530156	neg
M132T389	g__Rhodopseudomonas	0.522899	5.89744e-05	0.522899	pos
M228T87	g__Rhodopseudomonas	-0.518811	6.89295e-05	0.518811	neg
M293T411_2	g__Rhodopseudomonas	0.498042	0.000147756	0.498042	pos
M88T202	g__Rhodopseudomonas	0.494188	0.000169305	0.494188	pos
M415T48	g__Rhodopseudomonas	-0.491604	0.000185325	0.491604	neg
M281T250	g__Rhodopseudomonas	-0.479105	0.000284114	0.479105	neg
M214T383	g__Rhodopseudomonas	-0.478588	0.000289077	0.478588	neg
M208T127_1	g__Rhodopseudomonas	0.478071	0.000294119	0.478071	pos
M191T452	g__Rhodopseudomonas	0.473889	0.000337946	0.473889	pos
M173T63	g__Caulobacter	0.473619	0.000340966	0.473619	pos
M140T82	g__Rhodopseudomonas	-0.472855	0.000349655	0.472855	neg
M140T82	g__Caulobacter	-0.472347	0.000355541	0.472347	neg
M198T45	g__Rhodopseudomonas	-0.472244	0.000356746	0.472244	neg
M303T48	g__Caulobacter	-0.471711	0.000363039	0.471711	neg
M221T377_2	g__Rhodopseudomonas	-0.468391	0.000404562	0.468391	neg
M214T383	g__Caulobacter	-0.465749	0.000440624	0.465749	neg
M241T249	g__Rhodopseudomonas	-0.46435	0.000460882	0.46435	neg
M169T452	g__Rhodopseudomonas	0.457349	0.000575476	0.457349	pos
M397T50	g__Pelomonas	-0.4499	0.000725086	0.4499	neg
M181T248	g__Rhodopseudomonas	-0.448468	0.000757592	0.448468	neg
M429T48	g__Rhodopseudomonas	-0.446306	0.000809121	0.446306	neg
M544T166	g__Stenotrophomonas	-0.445771	0.000822343	0.445771	neg
M192T120	g__Rhodopseudomonas	0.44344	0.000882313	0.44344	pos
M130T264	g__Rhodopseudomonas	-0.442218	0.000915279	0.442218	neg
M509T227	g__Stenotrophomonas	-0.440125	0.000974346	0.440125	neg
M413T34	g__Rhodopseudomonas	-0.439681	0.000987309	0.439681	neg
M242T377_1	g__Caulobacter	-0.439358	0.00099683	0.439358	neg
M509T227	g__Rhodopseudomonas	-0.434982	0.00113426	0.434982	neg
M167T102	g__Rhodopseudomonas	0.4347	0.00114367	0.4347	pos
M97T411	g__Campylobacter	0.434606	0.00114683	0.434606	pos
M362T376	g__Rhodopseudomonas	-0.434418	0.00115315	0.434418	neg
M258T378_2	g__Rhodopseudomonas	-0.433196	0.00119506	0.433196	neg
M329T429	g__Rhodopseudomonas	0.433008	0.00120162	0.433008	pos
M242T32	g__Caulobacter	0.431965	0.00123866	0.431965	pos
M546T164_1	g__Stenotrophomonas	-0.429155	0.00134355	0.429155	neg
M198T30	g__Caulobacter	0.428626	0.00136416	0.428626	pos
M305T34	g__Caulobacter	0.428149	0.00138298	0.428149	pos
M217T62	g__Caulobacter	0.427911	0.00139248	0.427911	pos
M413T34	g__Pelomonas	-0.426903	0.00143328	0.426903	neg
M415T48	g__Caulobacter	-0.425844	0.0014773	0.425844	neg
M91T33	g__Caulobacter	0.425367	0.00149752	0.425367	pos
M198T45	g__Pelomonas	-0.423231	0.0015911	0.423231	neg
M509T227	g__Atopobium	0.422625	0.00161861	0.422625	pos
M397T32	g__Rhodopseudomonas	-0.422576	0.00162084	0.422576	neg
M397T50	g__Caulobacter	-0.420597	0.0017137	0.420597	neg
M132T389	g__Caulobacter	0.42012	0.00173678	0.42012	pos
M385T49	g__Rhodopseudomonas	-0.419334	0.00177544	0.419334	neg
M242T32	g__Rhodopseudomonas	0.418629	0.00181074	0.418629	pos
M111T452	g__Rhodopseudomonas	0.415904	0.00195319	0.415904	pos
M177T371	g__Rhodopseudomonas	0.415575	0.00197104	0.415575	pos
M413T34	g__Acinetobacter	-0.414464	0.00203242	0.414464	neg
M89T241_1	g__Rhodopseudomonas	0.412145	0.00216604	0.412145	pos
M242T377_1	g__Rhodopseudomonas	-0.411769	0.00218841	0.411769	neg
M198T45	g__Acinetobacter	-0.410509	0.0022649	0.410509	neg
M192T120	g__Caulobacter	0.410263	0.00228012	0.410263	pos
M135T298	g__Rhodopseudomonas	0.407634	0.0024485	0.407634	pos
M293T411_2	g__Caulobacter	0.407163	0.00247977	0.407163	pos
M167T300	g__Rhodopseudomonas	-0.406036	0.00255611	0.406036	neg
M452T194	g__Stenotrophomonas	-0.405318	0.00260581	0.405318	neg
M222T181	g__Caulobacter	0.405263	0.00260964	0.405263	pos
M130T264	g__Caulobacter	-0.403347	0.0027467	0.403347	neg
M305T34	g__Rhodopseudomonas	0.402982	0.00277357	0.402982	pos
M429T48	g__Acinetobacter	-0.402769	0.00278934	0.402769	neg
M239T226	g__Pelomonas	0.401808	0.00286143	0.401808	pos
M198T45	g__Sphingomonas	-0.400581	0.00295588	0.400581	neg
M88T202	g__Caulobacter	0.39826	0.00314208	0.39826	pos
M104T215_1	g__Caulobacter	-0.39818	0.00314864	0.39818	neg
M111T452	g__Caulobacter	0.397783	0.00318161	0.397783	pos
M191T452	g__Caulobacter	0.397783	0.00318161	0.397783	pos
M415T48	g__Atopobium	0.393565	0.00355078	0.393565	pos
M191T452	g__Acinetobacter	0.392588	0.00364146	0.392588	pos
M103T245	g__Caulobacter	-0.391503	0.00374459	0.391503	neg
M411T32	g__Rhodopseudomonas	-0.390952	0.0037979	0.390952	neg
M73T248	g__Caulobacter	-0.389675	0.00392421	0.389675	neg
M230T143	g__Megasphaera	0.389016	0.00399072	0.389016	pos
M449T105	g__Caulobacter	-0.388164	0.00407828	0.388164	neg
M195T62	g__Caulobacter	0.38562	0.00434981	0.38562	pos
M198T30	g__Rhodopseudomonas	0.385032	0.00441486	0.385032	pos
M151T230	g__Rhodopseudomonas	-0.383387	0.00460118	0.383387	neg
M129T149	g__Caulobacter	-0.383077	0.00463711	0.383077	neg
M167T102	g__Caulobacter	0.382759	0.00467417	0.382759	pos
M449T198_2	g__Stenotrophomonas	-0.381019	0.00488162	0.381019	neg
M169T452	g__Acinetobacter	0.379547	0.00506338	0.379547	pos
M226T300	g__Rhodopseudomonas	-0.377748	0.00529344	0.377748	neg
M222T181	g__Rhodopseudomonas	0.372869	0.00596446	0.372869	pos
M219T392	g__Rhodopseudomonas	0.372533	0.00601335	0.372533	pos
M230T143	g__Acinetobacter	0.371806	0.00612015	0.371806	pos
M217T62	g__Rhodopseudomonas	0.369572	0.00645888	0.369572	pos
M415T48	g__Acinetobacter	-0.36945	0.00647787	0.36945	neg
M449T198_2	g__Rhodopseudomonas	-0.369149	0.00652482	0.369149	neg
M763T143	g__Stenotrophomonas	-0.368892	0.00656524	0.368892	neg
M429T48	g__Atopobium	0.368649	0.00660356	0.368649	pos
M397T50	g__Atopobium	0.368337	0.0066531	0.368337	pos
M151T230	g__Acinetobacter	-0.366253	0.00699247	0.366253	neg
M151T230	g__Pelomonas	-0.366222	0.00699754	0.366222	neg
M103T245	g__Rhodopseudomonas	-0.365014	0.00720117	0.365014	neg
M140T82	g__Acinetobacter	-0.364318	0.00732093	0.364318	neg
M509T227	g__Pelomonas	-0.36368	0.00743197	0.36368	neg
M429T48	g__Caulobacter	-0.363442	0.00747393	0.363442	neg
M362T376	g__Caulobacter	-0.362965	0.00755842	0.362965	neg
M509T227	g__Sphingomonas	-0.3622	0.00769574	0.3622	neg
M171T262	g__Pelomonas	-0.362147	0.0077052	0.362147	neg
M329T429	g__Acinetobacter	0.361457	0.00783107	0.361457	pos
M1016T175	g__Acinetobacter	-0.360868	0.00793985	0.360868	neg
M198T45	g__Caulobacter	-0.36058	0.00799348	0.36058	neg
M101T139	g__Caulobacter	-0.359229	0.00824953	0.359229	neg
M132T389	g__Acinetobacter	0.35868	0.00835546	0.35868	pos
M208T127_1	g__Caulobacter	0.357718	0.00854411	0.357718	pos
M116T293	g__Caulobacter	-0.357162	0.00865492	0.357162	neg
M411T32	g__Caulobacter	-0.357003	0.00868681	0.357003	neg
M239T226	g__Rhodopseudomonas	0.356603	0.00876745	0.356603	pos
M129T149	g__Acinetobacter	-0.355736	0.00894467	0.355736	neg
M509T227	g__Caulobacter	-0.355731	0.00894559	0.355731	neg
M219T392	g__Acinetobacter	0.355483	0.00899681	0.355483	pos
M169T452	g__Stenotrophomonas	0.354081	0.00929131	0.354081	pos
M509T227	g__Acinetobacter	-0.353969	0.00931521	0.353969	neg
M151T230	g__Atopobium	0.353852	0.00934023	0.353852	pos
M88T202	g__Pelomonas	0.353755	0.00936083	0.353755	pos
M208T127_1	g__Pelomonas	0.353634	0.0093868	0.353634	pos
M169T452	g__Caulobacter	0.353346	0.00944885	0.353346	pos
M173T63	g__Rhodopseudomonas	0.353173	0.00948637	0.353173	pos
M89T241_1	g__Atopobium	-0.352782	0.00957149	0.352782	neg		28
M413T34	g__Sphingomonas	-0.351637	0.0098245	0.351637	neg		96
M269T289	g__Rhodopseudomonas	-0.350729	0.0100291	0.350729	neg
M886T198	g__Acinetobacter	0.349846	0.0102318	0.349846	pos		295
M132T389	g__Pelomonas	0.349035	0.010421	0.349035	pos
M91T33	g__Rhodopseudomonas	0.347346	0.0108247	0.347346	pos
M116T293	g__Rhodopseudomonas	-0.346641	0.0109971	0.346641	neg
M1016T175	g__Megasphaera	-0.346489	0.0110347	0.346489	neg
M167T102	g__Acinetobacter	0.344882	0.011438	0.344882	pos
M341T192	g__Rhodopseudomonas	-0.344151	0.0116255	0.344151	neg
M1016T175	g__Stenotrophomonas	-0.343805	0.0117151	0.343805	neg
M134T337	g__Acinetobacter	0.342778	0.0119849	0.342778	pos
M329T429	g__Pelomonas	0.342579	0.0120377	0.342579	pos
M151T230	g__Megasphaera	-0.342308	0.0121102	0.342308	neg
M397T32	g__Caulobacter	-0.341661	0.0122844	0.341661	neg
M177T371	g__Pelomonas	0.341248	0.0123967	0.341248	pos
M101T139	g__Rhodopseudomonas	-0.340392	0.0126324	0.340392	neg
M135T298	g__Acinetobacter	0.340338	0.0126473	0.340338	pos
M88T202	g__Acinetobacter	0.339581	0.0128591	0.339581	pos
M214T383	g__Stenotrophomonas	-0.339084	0.0129997	0.339084	neg
M449T198_2	g__Pelomonas	-0.338908	0.01305	0.338908	neg
M191T360_1	g__Pelomonas	0.338827	0.0130731	0.338827	pos
M214T383	g__Pelomonas	-0.338464	0.0131772	0.338464	neg
M415T48	g__Campylobacter	-0.338461	0.0131782	0.338461	neg
M429T48	g__Pelomonas	-0.338141	0.0132703	0.338141	neg
M116T288	g__Acinetobacter	-0.338067	0.013292	0.338067	neg
M214T383	g__Acinetobacter	-0.337814	0.0133654	0.337814	neg
M297T79	g__Peptoniphilus	-0.337284	0.0135205	0.337284	neg
M129T149	g__Rhodopseudomonas	-0.336398	0.0137834	0.336398	neg
M101T139	g__Pelomonas	-0.334752	0.0142831	0.334752	neg
M228T87	g__Acinetobacter	-0.334112	0.0144817	0.334112	neg
M248T239_2	g__Acinetobacter	0.334112	0.0144817	0.334112	pos
M274T415	g__Acinetobacter	0.33386	0.0145606	0.33386	pos
M219T392	g__Caulobacter	0.330611	0.0156097	0.330611	pos
M452T194	g__Caulobacter	-0.330611	0.0156097	0.330611	neg
M397T32	g__Stenotrophomonas	-0.330429	0.0156704	0.330429	neg
M181T248	g__Acinetobacter	-0.330326	0.0157049	0.330326	neg
M89T241_1	g__Acinetobacter	0.3294	0.016017	0.3294	pos
M269T289	g__Acinetobacter	-0.329064	0.0161318	0.329064	neg
M242T32	g__Acinetobacter	0.328727	0.0162472	0.328727	pos
M437T34	g__Rhodopseudomonas	0.327423	0.0167016	0.327423	pos
M191T360_1	g__Campylobacter	0.327016	0.0168453	0.327016	pos
M221T377_2	g__Acinetobacter	-0.326708	0.0169551	0.326708	neg
M413T34	g__Atopobium	0.325861	0.0172597	0.325861	pos
M385T49	g__Caulobacter	-0.325126	0.0175276	0.325126	neg
M191T360_1	g__Acinetobacter	0.325109	0.0175339	0.325109	pos
M73T248	g__Rhodopseudomonas	-0.324838	0.0176337	0.324838	neg
M415T48	g__Sphingomonas	-0.324303	0.0178323	0.324303	neg
M452T194	g__Rhodopseudomonas	-0.324133	0.0178954	0.324133	neg
M230T143	g__Rhodopseudomonas	0.324086	0.017913	0.324086	pos
M226T300	g__Acinetobacter	-0.323595	0.0180977	0.323595	neg
M329T429	g__Caulobacter	0.323218	0.0182401	0.323218	pos
M167T102	g__Pelomonas	0.322769	0.0184113	0.322769	pos
M171T262	g__Rhodopseudomonas	-0.322254	0.0186096	0.322254	neg
M242T377_1	g__Stenotrophomonas	-0.321866	0.0187599	0.321866	neg
M397T50	g__Stenotrophomonas	-0.321496	0.0189044	0.321496	neg
M167T300	g__Acinetobacter	-0.321071	0.0190715	0.321071	neg
M367T294	g__Acinetobacter	-0.32065	0.0192381	0.32065	neg
M783T140_1	g__Pelomonas	-0.32047	0.0193098	0.32047	neg
M149T107	g__Caulobacter	0.320277	0.0193867	0.320277	pos
M1016T175	g__Rhodopseudomonas	-0.319951	0.0195174	0.319951	neg
M484T30	g__Caulobacter	0.319562	0.0196746	0.319562	pos
M341T192	g__Stenotrophomonas	-0.31946	0.0197161	0.31946	neg
M179T298	g__Rhodopseudomonas	-0.318777	0.0199948	0.318777	neg
M484T30	g__Campylobacter	0.318587	0.0200726	0.318587	pos
M126T79_1	g__Pelomonas	-0.31821	0.0202284	0.31821	neg
M216T337	g__Caulobacter	0.316951	0.0207562	0.316951	pos
M546T164_1	g__Caulobacter	-0.316621	0.0208968	0.316621	neg
M149T107	g__Megasphaera	0.31557	0.0213484	0.31557	pos
M140T82	g__Stenotrophomonas	-0.315155	0.0215293	0.315155	neg
M210T235_2	g__Pelomonas	0.314942	0.0216224	0.314942	pos
M219T392	g__Atopobium	-0.314941	0.0216231	0.314941	neg
M362T376	g__Pelomonas	-0.31353	0.0222494	0.31353	neg
M783T140_1	g__Caulobacter	-0.311533	0.0231623	0.311533	neg
M274T415	g__Sphingomonas	0.311401	0.0232235	0.311401	pos
M397T50	g__Sphingomonas	-0.310192	0.0237928	0.310192	neg
M221T377_2	g__Stenotrophomonas	-0.309832	0.0239644	0.309832	neg
M452T194	g__Pelomonas	-0.309011	0.0243597	0.309011	neg
M429T48	g__Peptoniphilus	-0.308942	0.0243932	0.308942	neg
M111T452	g__Acinetobacter	0.307777	0.0249647	0.307777	pos
M341T192	g__Caulobacter	-0.307558	0.0250731	0.307558	neg
M219T392	g__Campylobacter	0.307417	0.0251433	0.307417	pos
M293T411_2	g__Stenotrophomonas	0.307333	0.0251854	0.307333	pos
M192T120	g__Pelomonas	0.306913	0.0253953	0.306913	pos
M397T50	g__Rhodopseudomonas	-0.306465	0.0256212	0.306465	neg
M191T452	g__Stenotrophomonas	0.305991	0.0258624	0.305991	pos
M449T198_2	g__Caulobacter	-0.305174	0.0262819	0.305174	neg
M104T215_1	g__Acinetobacter	-0.304832	0.0264589	0.304832	neg
M293T411_2	g__Acinetobacter	0.304495	0.0266344	0.304495	pos
M546T164_1	g__Rhodopseudomonas	-0.303975	0.0269077	0.303975	neg
M367T294	g__Rhodopseudomonas	-0.303646	0.0270815	0.303646	neg
M509T227	g__Megasphaera	-0.303577	0.0271182	0.303577	neg
M886T198	g__Rhodopseudomonas	0.303129	0.0273567	0.303129	pos
M415T48	g__Pelomonas	-0.302274	0.0278173	0.302274	neg
M397T50	g__Acinetobacter	-0.302055	0.0279357	0.302055	neg
M483T174	g__Acinetobacter	-0.301971	0.0279815	0.301971	neg
M293T411_2	g__Pelomonas	0.30066	0.0287037	0.30066	pos
M179T382	g__Caulobacter	-0.300086	0.0290245	0.300086	neg
M198T45	g__Stenotrophomonas	-0.300066	0.0290357	0.300066	neg
M449T105	g__Megasphaera	-0.299451	0.0293832	0.299451	neg
M241T249	g__Caulobacter	-0.298814	0.0297463	0.298814	neg
M101T139	g__Peptoniphilus	-0.297852	0.0303021	0.297852	neg
M97T411	g__Stenotrophomonas	0.297752	0.0303606	0.297752	pos
M129T149	g__Megasphaera	-0.29659	0.0310446	0.29659	neg
M449T198_2	g__Peptoniphilus	-0.296444	0.0311314	0.296444	neg
M322T574	g__Campylobacter	0.296316	0.0312078	0.296316	pos
M149T107	g__Acinetobacter	0.29625	0.0312471	0.29625	pos
M135T298	g__Atopobium	-0.296087	0.0313445	0.296087	neg
M239T226	g__Caulobacter	0.295873	0.031473	0.295873	pos
M167T102	g__Stenotrophomonas	0.295114	0.0319321	0.295114	pos
M415T48	g__Stenotrophomonas	-0.294975	0.0320166	0.294975	neg
M245T50	g__Caulobacter	-0.294601	0.0322451	0.294601	neg
M483T174	g__Rhodopseudomonas	-0.294342	0.0324041	0.294342	neg
M221T377_2	g__Pelomonas	-0.294043	0.0325888	0.294043	neg
M215T294_1	g__Atopobium	-0.292833	0.0333441	0.292833	neg
M415T48	g__Peptoniphilus	-0.292395	0.0336214	0.292395	neg
M449T198_2	g__Campylobacter	-0.292341	0.0336558	0.292341	neg
M281T250	g__Caulobacter	-0.291342	0.0342957	0.291342	neg
M546T164_1	g__Pelomonas	-0.291017	0.0345058	0.291017	neg
M303T48	g__Atopobium	0.290961	0.0345419	0.290961	pos
M248T239_2	g__Rhodopseudomonas	0.29016	0.0350654	0.29016	pos
M177T371	g__Campylobacter	0.29008	0.0351183	0.29008	pos
M123T63	g__Sphingomonas	-0.289873	0.0352548	0.289873	neg
M230T143	g__Pelomonas	0.28904	0.035808	0.28904	pos
M413T34	g__Stenotrophomonas	-0.289004	0.0358322	0.289004	neg
M449T105	g__Rhodopseudomonas	-0.28828	0.0363191	0.28828	neg
M222T181	g__Atopobium	-0.28807	0.0364617	0.28807	neg
M187T31	g__Peptoniphilus	-0.287818	0.036633	0.287818	neg
M269T289	g__Pelomonas	-0.287749	0.0366802	0.287749	neg
M169T452	g__Atopobium	-0.28695	0.0372287	0.28695	neg
M305T34	g__Acinetobacter	0.286911	0.0372559	0.286911	pos
M258T378_2	g__Pelomonas	-0.286902	0.0372621	0.286902	neg
M171T262	g__Caulobacter	-0.286175	0.0377674	0.286175	neg
M187T31	g__Campylobacter	-0.285899	0.0379602	0.285899	neg
M89T241_1	g__Caulobacter	0.285777	0.0380461	0.285777	pos
M429T48	g__Sphingomonas	-0.28568	0.0381147	0.28568	neg
M274T415	g__Atopobium	-0.285212	0.0384454	0.285212	neg
M509T227	g__Campylobacter	-0.284529	0.0389323	0.284529	neg
M413T34	g__Caulobacter	-0.284187	0.0391777	0.284187	neg
M245T50	g__Rhodopseudomonas	-0.283488	0.0396846	0.283488	neg
M97T411	g__Pelomonas	0.283271	0.0398428	0.283271	pos
M192T120	g__Acinetobacter	0.28262	0.0403206	0.28262	pos
M195T62	g__Rhodopseudomonas	0.282501	0.0404084	0.282501	pos
M502T192	g__Stenotrophomonas	-0.282154	0.0406655	0.282154	neg
M286T242_2	g__Acinetobacter	0.281862	0.0408824	0.281862	pos
M181T248	g__Caulobacter	-0.281803	0.040927	0.281803	neg
M246T135	g__Rhodopseudomonas	-0.281514	0.041143	0.281514	neg
M362T376	g__Acinetobacter	-0.280937	0.0415778	0.280937	neg
M1016T175	g__Caulobacter	-0.280372	0.0420071	0.280372	neg
M274T415	g__Rhodopseudomonas	0.279822	0.0424279	0.279822	pos
M104T215_1	g__Rhodopseudomonas	-0.279024	0.043046	0.279024	neg
M449T198_2	g__Sphingomonas	-0.278584	0.0433892	0.278584	neg
M103T245	g__Acinetobacter	-0.27816	0.0437223	0.27816	neg
M281T250	g__Pelomonas	-0.277541	0.0442124	0.277541	neg
M130T264	g__Atopobium	0.276877	0.0447437	0.276877	pos
M269T289	g__Stenotrophomonas	-0.276646	0.0449297	0.276646	neg
M239T226	g__Acinetobacter	0.275889	0.0455436	0.275889	pos
M723T141	g__Megasphaera	0.274639	0.0465718	0.274639	pos
M241T249	g__Acinetobacter	-0.274542	0.0466518	0.274542	neg
M763T143	g__Sphingomonas	-0.274472	0.0467104	0.274472	neg
M228T87	g__Caulobacter	-0.274171	0.0469611	0.274171	neg
M484T30	g__Megasphaera	0.273648	0.0473999	0.273648	pos
M126T79_1	g__Rhodopseudomonas	-0.27362	0.0474239	0.27362	neg
M151T230	g__Caulobacter	-0.273535	0.0474951	0.273535	neg
M243T161_2	g__Caulobacter	-0.272184	0.0486463	0.272184	neg
M126T79_1	g__Sphingomonas	-0.271892	0.0488983	0.271892	neg
M208T127_1	g__Acinetobacter	0.27185	0.0489343	0.27185	pos
M397T32	g__Atopobium	0.27184	0.0489426	0.27184	pos
M242T32	g__Atopobium	-0.271618	0.0491355	0.271618	neg
M411T32	g__Atopobium	0.271261	0.0494456	0.271261	pos
M276T413_2	g__Acinetobacter	0.271177	0.0495189	0.271177	pos
M276T413_2	g__Pelomonas	0.271046	0.0496335	0.271046	pos
M167T300	g__Caulobacter	-0.270674	0.0499597	0.270674	neg
M230T143	g__Campylobacter	0.270412	0.05019	0.270412	pos
M502T192	g__Atopobium	0.270325	0.050267	0.270325	pos
M179T298	g__Caulobacter	-0.268925	0.0515164	0.268925	neg
M429T48	g__Stenotrophomonas	-0.267343	0.0529585	0.267343	neg
M886T198	g__Pelomonas	0.267011	0.0532647	0.267011	pos
M341T192	g__Acinetobacter	-0.266718	0.0535371	0.266718	neg
M187T31	g__Atopobium	0.266715	0.0535397	0.266715	pos
M397T32	g__Acinetobacter	-0.266213	0.0540082	0.266213	neg
M397T32	g__Pelomonas	-0.266204	0.0540162	0.266204	neg
M191T452	g__Pelomonas	0.265438	0.054738	0.265438	pos
M219T392	g__Stenotrophomonas	0.264936	0.0552147	0.264936	pos
M358T198	g__Campylobacter	-0.264519	0.0556135	0.264519	neg
M303T48	g__Stenotrophomonas	-0.264103	0.0560136	0.264103	neg
M286T242_2	g__Campylobacter	0.263559	0.0565396	0.263559	pos
M415T48	g__Megasphaera	-0.262865	0.0572173	0.262865	neg
M245T50	g__Pelomonas	-0.262048	0.0580232	0.262048	neg
M130T264	g__Acinetobacter	-0.261753	0.0583166	0.261753	neg
M276T413_2	g__Rhodopseudomonas	0.26159	0.0584792	0.26159	pos
M216T337	g__Acinetobacter	0.261469	0.0586001	0.261469	pos
M134T337	g__Campylobacter	0.261092	0.0589784	0.261092	pos
M397T32	g__Sphingomonas	-0.261006	0.0590648	0.261006	neg
M305T34	g__Atopobium	-0.260742	0.0593312	0.260742	neg
M258T378_2	g__Stenotrophomonas	-0.260585	0.0594902	0.260585	neg
M129T149	g__Sphingomonas	-0.260119	0.0599631	0.260119	neg
M281T250	g__Acinetobacter	-0.25965	0.0604429	0.25965	neg
M179T298	g__Acinetobacter	-0.259398	0.0607022	0.259398	neg
M502T192	g__Caulobacter	-0.259306	0.0607963	0.259306	neg
M241T249	g__Stenotrophomonas	-0.25915	0.0609573	0.25915	neg
M226T300	g__Caulobacter	-0.258193	0.0619517	0.258193	neg
M169T452	g__Pelomonas	0.257167	0.063033	0.257167	pos
M763T143	g__Caulobacter	-0.255967	0.0643152	0.255967	neg
M140T82	g__Pelomonas	-0.255633	0.064676	0.255633	neg
M239T226	g__Campylobacter	0.254788	0.065597	0.254788	pos
M1016T175	g__Pelomonas	-0.254463	0.0659528	0.254463	neg
M151T230	g__Peptoniphilus	-0.253315	0.0672252	0.253315	neg
M135T298	g__Stenotrophomonas	0.253272	0.0672737	0.253272	pos
M171T262	g__Peptoniphilus	-0.252787	0.067817	0.252787	neg
M297T79	g__Pelomonas	-0.252446	0.0682014	0.252446	neg
M167T102	g__Atopobium	-0.251605	0.0691568	0.251605	neg
M111T452	g__Stenotrophomonas	0.25142	0.0693679	0.25142	pos
M88T337	g__Pelomonas	0.251357	0.0694409	0.251357	pos
M214T383	g__Sphingomonas	-0.25133	0.069471	0.25133	neg
M177T371	g__Acinetobacter	0.251236	0.0695792	0.251236	pos
M111T161	g__Caulobacter	-0.250959	0.0698974	0.250959	neg
M151T230	g__Campylobacter	-0.250607	0.0703038	0.250607	neg
M101T139	g__Megasphaera	-0.250212	0.070763	0.250212	neg
M126T79_1	g__Atopobium	0.249733	0.0713215	0.249733	pos
M116T293	g__Atopobium	0.249599	0.0714782	0.249599	pos
M134T337	g__Atopobium	-0.249287	0.0718448	0.249287	neg
M241T249	g__Atopobium	0.24902	0.0721602	0.24902	pos
M191T452	g__Atopobium	-0.248262	0.0730599	0.248262	neg
M429T48	g__Campylobacter	-0.24814	0.0732053	0.24814	neg
M210T235_2	g__Acinetobacter	0.248123	0.0732261	0.248123	pos
M217T384	g__Caulobacter	-0.24778	0.0736375	0.24778	neg
M483T174	g__Caulobacter	-0.247541	0.0739242	0.247541	neg
M129T149	g__Pelomonas	-0.247403	0.074091	0.247403	neg
M358T198	g__Peptoniphilus	-0.24733	0.0741789	0.24733	neg
M276T413_2	g__Caulobacter	0.247144	0.0744042	0.247144	pos
M134T337	g__Pelomonas	0.246677	0.0749714	0.246677	pos
M484T30	g__Rhodopseudomonas	0.246413	0.0752931	0.246413	pos
M198T45	g__Megasphaera	-0.245975	0.0758292	0.245975	neg
M116T288	g__Rhodopseudomonas	-0.245896	0.0759269	0.245896	neg
M226T300	g__Atopobium	0.245543	0.0763617	0.245543	pos
M88T337	g__Atopobium	-0.245499	0.0764168	0.245499	neg
M1016T175	g__Campylobacter	-0.245331	0.0766247	0.245331	neg
M126T79_1	g__Peptoniphilus	-0.244866	0.0772029	0.244866	neg
M242T32	g__Pelomonas	0.244458	0.0777128	0.244458	pos
M397T50	g__Peptoniphilus	-0.244161	0.0780845	0.244161	neg
M140T82	g__Atopobium	0.24376	0.0785901	0.24376	pos
M179T382	g__Stenotrophomonas	-0.243737	0.0786195	0.243737	neg
M195T62	g__Atopobium	-0.243404	0.0790419	0.243404	neg
M88T202	g__Atopobium	-0.243003	0.0795526	0.243003	neg
M783T140_1	g__Sphingomonas	-0.242864	0.0797297	0.242864	neg
M449T105	g__Acinetobacter	-0.242317	0.080431	0.242317	neg
M170T295	g__Acinetobacter	0.242233	0.0805394	0.242233	pos
M198T45	g__Atopobium	0.241666	0.0812737	0.241666	pos
M269T289	g__Sphingomonas	-0.241574	0.0813928	0.241574	neg
M544T166	g__Rhodopseudomonas	-0.240492	0.0828082	0.240492	neg
M258T378_2	g__Caulobacter	-0.239592	0.0840009	0.239592	neg
M167T300	g__Atopobium	0.239214	0.0845052	0.239214	pos
M274T415	g__Pelomonas	0.239213	0.0845075	0.239213	pos
M495T240	g__Atopobium	-0.238902	0.0849236	0.238902	neg
M258T378_2	g__Acinetobacter	-0.238868	0.0849698	0.238868	neg
M245T50	g__Sphingomonas	-0.238832	0.0850174	0.238832	neg
M228T87	g__Pelomonas	-0.238688	0.0852118	0.238688	neg
M763T143	g__Campylobacter	-0.238615	0.0853102	0.238615	neg
M151T230	g__Stenotrophomonas	-0.23809	0.08602	0.23809	neg
M149T107	g__Rhodopseudomonas	0.237861	0.086332	0.237861	pos
M116T288	g__Megasphaera	-0.237283	0.0871214	0.237283	neg
M1016T175	g__Sphingomonas	-0.23722	0.0872079	0.23722	neg
M226T300	g__Megasphaera	-0.237008	0.0874991	0.237008	neg
M181T248	g__Megasphaera	-0.236513	0.0881822	0.236513	neg
M222T181	g__Acinetobacter	0.236264	0.0885265	0.236264	pos
M208T127_1	g__Atopobium	-0.235426	0.0896967	0.235426	neg
M397T32	g__Campylobacter	-0.235394	0.0897408	0.235394	neg
M88T202	g__Stenotrophomonas	0.234665	0.090768	0.234665	pos
M385T49	g__Campylobacter	-0.234503	0.0909975	0.234503	neg
M305T34	g__Peptoniphilus	0.234127	0.091532	0.234127	pos
M173T63	g__Atopobium	-0.233687	0.0921606	0.233687	neg
M413T34	g__Megasphaera	-0.233267	0.0927645	0.233267	neg
M134T337	g__Rhodopseudomonas	0.233209	0.092848	0.233209	pos
M281T250	g__Stenotrophomonas	-0.23286	0.0933514	0.23286	neg
M413T34	g__Campylobacter	-0.231214	0.0957568	0.231214	neg
M116T293	g__Acinetobacter	-0.231043	0.0960094	0.231043	neg
M495T240	g__Acinetobacter	0.230622	0.0966331	0.230622	pos
M123T63	g__Caulobacter	-0.23053	0.0967708	0.23053	neg
M219T392	g__Megasphaera	0.230241	0.0972012	0.230241	pos
M449T198_2	g__Acinetobacter	-0.230033	0.0975115	0.230033	neg
M367T294	g__Caulobacter	-0.229258	0.0986776	0.229258	neg
M763T143	g__Pelomonas	-0.229247	0.0986938	0.229247	neg
M242T377_1	g__Acinetobacter	-0.229192	0.098777	0.229192	neg
M245T50	g__Campylobacter	-0.229158	0.0988282	0.229158	neg
M274T415	g__Stenotrophomonas	0.229065	0.0989694	0.229065	pos
M198T30	g__Pelomonas	0.228965	0.0991212	0.228965	pos
M484T30	g__Acinetobacter	0.228771	0.0994146	0.228771	pos
M93T25	g__Atopobium	-0.227581	0.101236	0.227581	neg
M123T63	g__Peptoniphilus	-0.226206	0.103372	0.226206	neg
M97T411	g__Rhodopseudomonas	0.226019	0.103664	0.226019	pos
M322T574	g__Pelomonas	0.225656	0.104235	0.225656	pos
M248T239_2	g__Campylobacter	0.225595	0.104332	0.225595	pos
M228T87	g__Megasphaera	-0.22551	0.104466	0.22551	neg
M135T298	g__Caulobacter	0.225442	0.104573	0.225442	pos
M167T300	g__Megasphaera	-0.225345	0.104727	0.225345	neg
M281T250	g__Atopobium	0.225263	0.104855	0.225263	pos
M210T235_2	g__Caulobacter	0.224568	0.105961	0.224568	pos
M276T413_2	g__Sphingomonas	0.224319	0.106359	0.224319	pos
M297T79	g__Campylobacter	-0.224087	0.10673	0.224087	neg
M385T49	g__Stenotrophomonas	-0.223973	0.106913	0.223973	neg
M217T62	g__Atopobium	-0.223926	0.106989	0.223926	neg
M104T215_1	g__Atopobium	0.223882	0.10706	0.223882	pos
M219T392	g__Sphingomonas	0.223593	0.107525	0.223593	pos
M449T198_2	g__Atopobium	0.223481	0.107707	0.223481	pos
M242T377_1	g__Pelomonas	-0.223477	0.107712	0.223477	neg
M238T52_2	g__Caulobacter	-0.223375	0.107877	0.223375	neg
M132T389	g__Stenotrophomonas	0.223187	0.108183	0.223187	pos
M297T79	g__Atopobium	0.223169	0.108212	0.223169	pos
M484T30	g__Pelomonas	0.223074	0.108366	0.223074	pos
M179T382	g__Rhodopseudomonas	-0.223012	0.108466	0.223012	neg
M208T127_1	g__Stenotrophomonas	0.222863	0.108709	0.222863	pos
M173T32	g__Acinetobacter	-0.222713	0.108952	0.222713	neg
M303T48	g__Rhodopseudomonas	-0.221884	0.11031	0.221884	neg
M293T411_2	g__Campylobacter	0.221346	0.111199	0.221346	pos
M303T48	g__Acinetobacter	-0.221115	0.111583	0.221115	neg
M192T120	g__Atopobium	-0.220717	0.112244	0.220717	neg
M248T239_2	g__Pelomonas	0.220653	0.112351	0.220653	pos
M91T33	g__Megasphaera	0.220558	0.11251	0.220558	pos
M181T248	g__Pelomonas	-0.220532	0.112553	0.220532	neg
M362T376	g__Peptoniphilus	-0.220221	0.113075	0.220221	neg
M385T49	g__Acinetobacter	-0.220189	0.113128	0.220189	neg
M246T135	g__Pelomonas	-0.220048	0.113365	0.220048	neg
M217T62	g__Campylobacter	0.21929	0.114644	0.21929	pos
M411T32	g__Acinetobacter	-0.219011	0.115117	0.219011	neg
M411T32	g__Pelomonas	-0.218636	0.115757	0.218636	neg
M181T248	g__Atopobium	0.218177	0.116544	0.218177	pos
M228T87	g__Stenotrophomonas	-0.217447	0.117801	0.217447	neg
M123T63	g__Megasphaera	-0.217037	0.118512	0.217037	neg
M111T161	g__Sphingomonas	-0.216981	0.118609	0.216981	neg
M191T452	g__Campylobacter	0.216549	0.119363	0.216549	pos
M411T32	g__Stenotrophomonas	-0.216429	0.119573	0.216429	neg
M544T166	g__Caulobacter	-0.2163	0.119798	0.2163	neg
M192T120	g__Campylobacter	0.216206	0.119963	0.216206	pos
M89T241_1	g__Pelomonas	0.215812	0.120657	0.215812	pos
M362T376	g__Stenotrophomonas	-0.215272	0.121612	0.215272	neg
M358T198	g__Acinetobacter	-0.215141	0.121844	0.215141	neg
M449T198_2	g__Megasphaera	-0.215112	0.121896	0.215112	neg
M140T82	g__Sphingomonas	-0.215046	0.122013	0.215046	neg
M167T102	g__Campylobacter	0.214836	0.122387	0.214836	pos
M243T161_2	g__Atopobium	0.214789	0.12247	0.214789	pos
M181T248	g__Sphingomonas	-0.214643	0.122731	0.214643	neg
M111T452	g__Pelomonas	0.21448	0.123021	0.21448	pos
M248T239_2	g__Stenotrophomonas	0.214346	0.123261	0.214346	pos
M198T45	g__Campylobacter	-0.214288	0.123366	0.214288	neg
M367T294	g__Megasphaera	-0.214176	0.123566	0.214176	neg
M179T298	g__Atopobium	0.213541	0.12471	0.213541	pos
M248T239_2	g__Atopobium	-0.213363	0.125032	0.213363	neg
M385T49	g__Atopobium	0.212694	0.126247	0.212694	pos
M88T337	g__Acinetobacter	0.212533	0.126542	0.212533	pos
M216T337	g__Megasphaera	0.212507	0.126589	0.212507	pos
M198T45	g__Peptoniphilus	-0.212475	0.126648	0.212475	neg
M226T300	g__Stenotrophomonas	-0.211615	0.128227	0.211615	neg
M397T32	g__Megasphaera	-0.21126	0.128883	0.21126	neg
M210T235_2	g__Rhodopseudomonas	0.210795	0.129748	0.210795	pos
M329T429	g__Peptoniphilus	0.210539	0.130226	0.210539	pos
M329T429	g__Atopobium	-0.210332	0.130612	0.210332	neg
M322T574	g__Rhodopseudomonas	0.210325	0.130625	0.210325	pos
M329T429	g__Stenotrophomonas	0.210042	0.131156	0.210042	pos
M134T337	g__Peptoniphilus	0.209834	0.131545	0.209834	pos
M126T79_1	g__Acinetobacter	-0.209588	0.13201	0.209588	neg
M171T262	g__Sphingomonas	-0.208515	0.134046	0.208515	neg
M276T413_2	g__Stenotrophomonas	0.207265	0.136447	0.207265	pos
M242T32	g__Megasphaera	0.207079	0.136806	0.207079	pos
M274T415	g__Megasphaera	0.206859	0.137233	0.206859	pos
M397T50	g__Campylobacter	-0.206475	0.13798	0.206475	neg
M437T34	g__Caulobacter	0.206205	0.138508	0.206205	pos
M238T52_2	g__Stenotrophomonas	-0.205228	0.140428	0.205228	neg
M116T288	g__Caulobacter	-0.205092	0.140697	0.205092	neg
M221T377_2	g__Sphingomonas	-0.204886	0.141104	0.204886	neg
M173T63	g__Acinetobacter	0.204035	0.142801	0.204035	pos
M167T300	g__Stenotrophomonas	-0.203839	0.143192	0.203839	neg
M191T360_1	g__Peptoniphilus	0.203673	0.143525	0.203673	pos
M341T192	g__Megasphaera	-0.203558	0.143756	0.203558	neg
M783T140_1	g__Stenotrophomonas	-0.203515	0.143842	0.203515	neg
M208T127_1	g__Campylobacter	0.203392	0.144092	0.203392	pos
M221T377_2	g__Caulobacter	-0.203025	0.144831	0.203025	neg
M886T198	g__Campylobacter	0.202912	0.14506	0.202912	pos
M214T383	g__Atopobium	0.202844	0.145198	0.202844	pos
M101T139	g__Acinetobacter	-0.20252	0.145855	0.20252	neg
M123T63	g__Acinetobacter	-0.202184	0.14654	0.202184	neg
M276T413_2	g__Campylobacter	0.201678	0.147573	0.201678	pos
M73T248	g__Pelomonas	-0.20165	0.147631	0.20165	neg
M230T143	g__Caulobacter	0.201276	0.148399	0.201276	pos
M88T337	g__Megasphaera	0.201138	0.148685	0.201138	pos
M293T411_2	g__Atopobium	-0.200482	0.150041	0.200482	neg
M449T105	g__Stenotrophomonas	-0.200044	0.150952	0.200044	neg
M89T241_1	g__Stenotrophomonas	0.199813	0.151435	0.199813	pos
M215T294_1	g__Megasphaera	-0.199212	0.152694	0.199212	neg
M452T194	g__Sphingomonas	-0.198839	0.153479	0.198839	neg
M783T140_1	g__Rhodopseudomonas	-0.198812	0.153535	0.198812	neg
M135T298	g__Peptoniphilus	0.198568	0.154052	0.198568	pos
M509T227	g__Peptoniphilus	-0.198392	0.154425	0.198392	neg
M358T198	g__Megasphaera	-0.197672	0.155958	0.197672	neg
M88T202	g__Campylobacter	0.197567	0.156182	0.197567	pos
M140T82	g__Campylobacter	-0.197498	0.156328	0.197498	neg
M195T62	g__Campylobacter	0.197224	0.156916	0.197224	pos
M221T377_2	g__Peptoniphilus	-0.196984	0.157431	0.196984	neg
M886T198	g__Atopobium	-0.196158	0.159214	0.196158	neg
M101T139	g__Sphingomonas	-0.196097	0.159346	0.196097	neg
M495T240	g__Rhodopseudomonas	0.195006	0.161726	0.195006	pos
M329T429	g__Campylobacter	0.194688	0.162424	0.194688	pos
M413T34	g__Peptoniphilus	-0.194519	0.162797	0.194519	neg
M132T389	g__Atopobium	-0.19442	0.163016	0.19442	neg
M93T25	g__Acinetobacter	-0.194106	0.163709	0.194106	neg
M239T226	g__Peptoniphilus	0.193991	0.163964	0.193991	pos
M101T139	g__Campylobacter	-0.193249	0.165613	0.193249	neg
M104T215_1	g__Peptoniphilus	-0.192935	0.166316	0.192935	neg
M449T105	g__Pelomonas	-0.192774	0.166676	0.192774	neg
M241T249	g__Pelomonas	-0.192572	0.167129	0.192572	neg
M544T166	g__Sphingomonas	-0.192227	0.167906	0.192227	neg
M187T31	g__Caulobacter	-0.19126	0.170096	0.19126	neg
M88T337	g__Sphingomonas	0.190937	0.170833	0.190937	pos
M483T174	g__Atopobium	0.190587	0.171633	0.190587	pos
M103T245	g__Pelomonas	-0.190313	0.172261	0.190313	neg
M169T452	g__Campylobacter	0.190166	0.1726	0.190166	pos
M161T524	g__Pelomonas	-0.189748	0.173562	0.189748	neg
M130T264	g__Sphingomonas	-0.189405	0.174356	0.189405	neg
M286T242_2	g__Rhodopseudomonas	0.189368	0.174442	0.189368	pos
M397T50	g__Megasphaera	-0.189199	0.174833	0.189199	neg
M248T239_2	g__Caulobacter	0.188716	0.175956	0.188716	pos
M198T30	g__Acinetobacter	0.188133	0.177321	0.188133	pos
M91T33	g__Acinetobacter	0.188048	0.177519	0.188048	pos
M449T105	g__Sphingomonas	-0.187389	0.179071	0.187389	neg
M274T415	g__Peptoniphilus	0.187302	0.179277	0.187302	pos
M123T63	g__Pelomonas	-0.187287	0.179313	0.187287	neg
M214T383	g__Megasphaera	-0.187164	0.179604	0.187164	neg
M243T161_2	g__Sphingomonas	-0.187067	0.179834	0.187067	neg
M242T377_1	g__Campylobacter	-0.186397	0.181426	0.186397	neg
M216T337	g__Stenotrophomonas	0.186212	0.181866	0.186212	pos
M437T34	g__Atopobium	-0.185951	0.18249	0.185951	neg
M763T143	g__Rhodopseudomonas	-0.185655	0.1832	0.185655	neg
M238T52_2	g__Atopobium	0.185327	0.183988	0.185327	pos
M215T294_1	g__Pelomonas	-0.18531	0.18403	0.18531	neg
M367T294	g__Stenotrophomonas	-0.185233	0.184216	0.185233	neg
M886T198	g__Megasphaera	0.184963	0.184868	0.184963	pos
M242T377_1	g__Sphingomonas	-0.184809	0.18524	0.184809	neg
M286T242_2	g__Pelomonas	0.184584	0.185786	0.184584	pos
M245T50	g__Stenotrophomonas	-0.1844	0.186232	0.1844	neg
M214T383	g__Campylobacter	-0.18393	0.187377	0.18393	neg
M341T192	g__Atopobium	0.183901	0.187446	0.183901	pos
M281T250	g__Sphingomonas	-0.18368	0.187987	0.18368	neg
M173T63	g__Campylobacter	0.18345	0.18855	0.18345	pos
M245T50	g__Atopobium	0.183411	0.188646	0.183411	pos
M217T62	g__Acinetobacter	0.183337	0.188828	0.183337	pos
M179T382	g__Acinetobacter	-0.182075	0.191943	0.182075	neg
M238T52_2	g__Rhodopseudomonas	-0.181943	0.192269	0.181943	neg
M362T376	g__Sphingomonas	-0.181826	0.192562	0.181826	neg
M181T248	g__Stenotrophomonas	-0.181761	0.192721	0.181761	neg
M217T384	g__Pelomonas	-0.180549	0.195756	0.180549	neg
M73T248	g__Stenotrophomonas	-0.179956	0.197253	0.179956	neg
M303T48	g__Peptoniphilus	-0.179908	0.197374	0.179908	neg
M116T288	g__Peptoniphilus	-0.179028	0.199612	0.179028	neg
M173T63	g__Pelomonas	0.178693	0.200468	0.178693	pos
M171T262	g__Stenotrophomonas	-0.178383	0.201265	0.178383	neg
M546T164_1	g__Sphingomonas	-0.178358	0.201327	0.178358	neg
M111T161	g__Pelomonas	-0.178128	0.201918	0.178128	neg
M149T107	g__Pelomonas	0.177886	0.202542	0.177886	pos
M258T378_2	g__Megasphaera	-0.177866	0.202594	0.177866	neg
M116T293	g__Stenotrophomonas	-0.177642	0.203172	0.177642	neg
M171T262	g__Atopobium	0.177171	0.204393	0.177171	pos
M452T194	g__Acinetobacter	-0.175344	0.209175	0.175344	neg
M191T360_1	g__Atopobium	-0.175299	0.209293	0.175299	neg
M449T105	g__Campylobacter	-0.174678	0.210935	0.174678	neg
M723T141	g__Pelomonas	0.174134	0.212383	0.174134	pos
M191T360_1	g__Megasphaera	0.17385	0.213142	0.17385	pos
M222T181	g__Campylobacter	0.17338	0.214401	0.17338	pos
M210T235_2	g__Peptoniphilus	0.173219	0.214833	0.173219	pos
M239T226	g__Stenotrophomonas	0.172875	0.21576	0.172875	pos
M104T215_1	g__Stenotrophomonas	-0.17269	0.216259	0.17269	neg
M219T392	g__Pelomonas	0.172641	0.21639	0.172641	pos
M226T300	g__Sphingomonas	-0.172069	0.21794	0.172069	neg
M111T161	g__Stenotrophomonas	-0.171162	0.220412	0.171162	neg
M195T62	g__Acinetobacter	0.170632	0.221866	0.170632	pos
M269T289	g__Megasphaera	-0.170054	0.22346	0.170054	neg
M214T383	g__Peptoniphilus	-0.17005	0.223469	0.17005	neg
M111T452	g__Megasphaera	0.169999	0.223612	0.169999	pos
M130T264	g__Pelomonas	-0.169938	0.223779	0.169938	neg
M452T194	g__Atopobium	0.169906	0.223869	0.169906	pos
M167T300	g__Sphingomonas	-0.169892	0.223907	0.169892	neg
M111T452	g__Campylobacter	0.169744	0.224316	0.169744	pos
M179T382	g__Campylobacter	-0.169676	0.224506	0.169676	neg
M177T371	g__Caulobacter	0.169638	0.22461	0.169638	pos
M179T298	g__Megasphaera	-0.169283	0.225595	0.169283	neg
M93T25	g__Stenotrophomonas	0.168802	0.226938	0.168802	pos
M217T384	g__Megasphaera	-0.168623	0.227436	0.168623	neg
M88T337	g__Rhodopseudomonas	0.16841	0.228033	0.16841	pos
M177T371	g__Stenotrophomonas	0.168385	0.228103	0.168385	pos
M245T50	g__Acinetobacter	-0.167771	0.229828	0.167771	neg
M91T33	g__Atopobium	-0.167499	0.230596	0.167499	neg
M104T215_1	g__Sphingomonas	-0.167473	0.230669	0.167473	neg
M161T524	g__Caulobacter	-0.167174	0.231515	0.167174	neg
M723T141	g__Rhodopseudomonas	0.166954	0.232139	0.166954	pos
M246T135	g__Stenotrophomonas	-0.16658	0.233201	0.16658	neg
M449T105	g__Atopobium	0.166518	0.233376	0.166518	pos
M397T32	g__Peptoniphilus	-0.166354	0.233846	0.166354	neg
M132T389	g__Sphingomonas	0.166344	0.233873	0.166344	pos
M170T295	g__Rhodopseudomonas	0.166296	0.234011	0.166296	pos
M170T295	g__Atopobium	-0.166162	0.234393	0.166162	neg
M169T452	g__Megasphaera	0.165597	0.236008	0.165597	pos
M191T452	g__Megasphaera	0.165487	0.236324	0.165487	pos
M91T33	g__Pelomonas	0.164693	0.238613	0.164693	pos
M161T524	g__Peptoniphilus	-0.164593	0.238901	0.164593	neg
M452T194	g__Campylobacter	-0.164056	0.240458	0.164056	neg
M763T143	g__Acinetobacter	-0.163985	0.240666	0.163985	neg
M483T174	g__Peptoniphilus	-0.163889	0.240944	0.163889	neg
M239T226	g__Megasphaera	0.163452	0.242219	0.163452	pos
M198T30	g__Megasphaera	0.162847	0.243991	0.162847	pos
M171T262	g__Campylobacter	-0.162754	0.244262	0.162754	neg
M170T295	g__Campylobacter	0.162686	0.244464	0.162686	pos
M286T242_2	g__Peptoniphilus	0.162305	0.245585	0.162305	pos
M484T30	g__Sphingomonas	0.161829	0.246991	0.161829	pos
M104T215_1	g__Pelomonas	-0.161022	0.249388	0.161022	neg
M243T161_2	g__Rhodopseudomonas	-0.160657	0.250476	0.160657	neg
M238T52_2	g__Campylobacter	-0.160424	0.251171	0.160424	neg
M111T452	g__Peptoniphilus	0.160368	0.251339	0.160368	pos
M103T245	g__Peptoniphilus	-0.159312	0.254516	0.159312	neg
M305T34	g__Pelomonas	0.15852	0.256915	0.15852	pos
M103T245	g__Megasphaera	-0.158445	0.257143	0.158445	neg
M230T143	g__Stenotrophomonas	0.158434	0.257178	0.158434	pos
M484T30	g__Atopobium	-0.157872	0.258892	0.157872	neg
M123T63	g__Rhodopseudomonas	-0.15765	0.25957	0.15765	neg
M181T248	g__Peptoniphilus	-0.157552	0.25987	0.157552	neg
M130T264	g__Megasphaera	-0.1574	0.260335	0.1574	neg
M135T298	g__Pelomonas	0.157189	0.260984	0.157189	pos
M239T226	g__Atopobium	-0.156579	0.262861	0.156579	neg
M217T384	g__Rhodopseudomonas	-0.156569	0.262892	0.156569	neg
M111T452	g__Atopobium	-0.156445	0.263274	0.156445	neg
M195T62	g__Stenotrophomonas	0.155749	0.265431	0.155749	pos
M269T289	g__Atopobium	0.155286	0.266871	0.155286	pos
M437T34	g__Megasphaera	0.153659	0.271978	0.153659	pos
M123T63	g__Atopobium	0.153593	0.272187	0.153593	pos
M210T235_2	g__Atopobium	-0.153058	0.27388	0.153058	neg
M322T574	g__Megasphaera	0.152889	0.274417	0.152889	pos
M429T48	g__Megasphaera	-0.152889	0.274417	0.152889	neg
M502T192	g__Rhodopseudomonas	-0.15234	0.276164	0.15234	neg
M216T337	g__Pelomonas	0.152091	0.276959	0.152091	pos
M169T452	g__Sphingomonas	0.151992	0.277277	0.151992	pos
M245T50	g__Peptoniphilus	-0.151215	0.279769	0.151215	neg
M135T298	g__Campylobacter	0.150968	0.280565	0.150968	pos
M258T378_2	g__Campylobacter	-0.150968	0.280565	0.150968	neg
M362T376	g__Campylobacter	-0.150899	0.280786	0.150899	neg
M269T289	g__Peptoniphilus	-0.150686	0.281471	0.150686	neg
M132T389	g__Peptoniphilus	0.150158	0.283181	0.150158	pos
M198T30	g__Peptoniphilus	0.149982	0.283752	0.149982	pos
M248T239_2	g__Peptoniphilus	0.149982	0.283752	0.149982	pos
M362T376	g__Atopobium	0.149804	0.284331	0.149804	pos
M179T382	g__Atopobium	0.149314	0.285928	0.149314	pos
M173T32	g__Rhodopseudomonas	-0.149004	0.286942	0.149004	neg
M286T242_2	g__Caulobacter	0.148095	0.289923	0.148095	pos
M723T141	g__Campylobacter	0.147061	0.293341	0.147061	pos
M546T164_1	g__Acinetobacter	-0.146905	0.29386	0.146905	neg
M293T411_2	g__Peptoniphilus	0.146286	0.295923	0.146286	pos
M246T135	g__Campylobacter	-0.145485	0.298602	0.145485	neg
M341T192	g__Pelomonas	-0.144722	0.301172	0.144722	neg
M73T248	g__Acinetobacter	-0.144717	0.301187	0.144717	neg
M367T294	g__Atopobium	0.1445	0.301921	0.1445	pos
M221T377_2	g__Campylobacter	-0.144457	0.302066	0.144457	neg
M161T524	g__Megasphaera	-0.143756	0.304443	0.143756	neg
M191T452	g__Sphingomonas	0.143606	0.304955	0.143606	pos
M192T120	g__Megasphaera	0.143261	0.30613	0.143261	pos
M483T174	g__Pelomonas	-0.142866	0.30748	0.142866	neg
M103T245	g__Atopobium	0.142762	0.307835	0.142762	pos
M281T250	g__Peptoniphilus	-0.142589	0.308428	0.142589	neg
M217T384	g__Acinetobacter	-0.14253	0.308631	0.14253	neg
M192T120	g__Peptoniphilus	0.141005	0.31389	0.141005	pos
M228T87	g__Campylobacter	-0.140825	0.314511	0.140825	neg
M171T262	g__Megasphaera	-0.14029	0.316373	0.14029	neg
M367T294	g__Pelomonas	-0.13988	0.317803	0.13988	neg
M161T524	g__Stenotrophomonas	-0.139549	0.31896	0.139549	neg
M195T62	g__Pelomonas	0.138751	0.321766	0.138751	pos
M217T62	g__Pelomonas	0.13867	0.32205	0.13867	pos
M385T49	g__Sphingomonas	-0.138365	0.323126	0.138365	neg
M246T135	g__Caulobacter	-0.138159	0.323854	0.138159	neg
M181T248	g__Campylobacter	-0.13781	0.325089	0.13781	neg
M93T25	g__Caulobacter	-0.137523	0.326108	0.137523	neg
M269T289	g__Campylobacter	-0.137125	0.327523	0.137125	neg
M177T371	g__Megasphaera	0.136879	0.328399	0.136879	pos
M243T161_2	g__Campylobacter	0.136577	0.329479	0.136577	pos
M173T32	g__Atopobium	-0.136388	0.330153	0.136388	neg
M730T173	g__Campylobacter	0.136371	0.330215	0.136371	pos
M502T192	g__Sphingomonas	-0.136107	0.331161	0.136107	neg
M243T161_2	g__Acinetobacter	-0.135967	0.331663	0.135967	neg
M91T33	g__Campylobacter	0.135549	0.333167	0.135549	pos
M173T32	g__Sphingomonas	-0.135543	0.333189	0.135543	neg
M437T34	g__Acinetobacter	0.134873	0.335604	0.134873	pos
M173T32	g__Pelomonas	-0.134433	0.337197	0.134433	neg
M886T198	g__Sphingomonas	0.134333	0.337561	0.134333	pos
M286T242_2	g__Stenotrophomonas	0.134319	0.337611	0.134319	pos
M169T452	g__Peptoniphilus	0.134139	0.338265	0.134139	pos
M502T192	g__Acinetobacter	-0.134032	0.338655	0.134032	neg
M130T264	g__Stenotrophomonas	-0.133486	0.340644	0.133486	neg
M274T415	g__Campylobacter	0.13315	0.341871	0.13315	pos
M242T377_1	g__Atopobium	0.132956	0.342581	0.132956	pos
M222T181	g__Stenotrophomonas	0.132702	0.343513	0.132702	pos
M191T360_1	g__Rhodopseudomonas	0.132604	0.343872	0.132604	pos
M216T337	g__Atopobium	-0.132382	0.344688	0.132382	neg
M161T524	g__Acinetobacter	-0.131928	0.346359	0.131928	neg
M171T262	g__Acinetobacter	-0.13176	0.34698	0.13176	neg
M228T87	g__Sphingomonas	-0.130543	0.351489	0.130543	neg
M483T174	g__Sphingomonas	-0.130302	0.35239	0.130302	neg
M97T411	g__Acinetobacter	0.130077	0.353227	0.130077	pos
M243T161_2	g__Pelomonas	-0.130036	0.353382	0.130036	neg
M242T32	g__Campylobacter	-0.129998	0.353523	0.129998	neg
M116T288	g__Pelomonas	-0.129915	0.353834	0.129915	neg
M167T300	g__Pelomonas	-0.128704	0.358375	0.128704	neg
M495T240	g__Caulobacter	0.128302	0.359893	0.128302	pos
M104T215_1	g__Megasphaera	-0.128242	0.360119	0.128242	neg
M238T52_2	g__Pelomonas	-0.128099	0.360658	0.128099	neg
M198T30	g__Campylobacter	0.128011	0.360993	0.128011	pos
M269T289	g__Caulobacter	-0.127984	0.361095	0.127984	neg
M88T337	g__Campylobacter	0.127805	0.361771	0.127805	pos
M135T298	g__Megasphaera	0.127692	0.362201	0.127692	pos
M208T127_1	g__Megasphaera	0.127031	0.364708	0.127031	pos
M226T300	g__Pelomonas	-0.126848	0.365405	0.126848	neg
M449T105	g__Peptoniphilus	-0.126041	0.368488	0.126041	neg
M297T79	g__Megasphaera	-0.126041	0.368489	0.126041	neg
M243T161_2	g__Stenotrophomonas	-0.125895	0.369048	0.125895	neg
M173T32	g__Stenotrophomonas	0.125803	0.369403	0.125803	pos
M198T30	g__Stenotrophomonas	0.125664	0.369936	0.125664	pos
M216T337	g__Rhodopseudomonas	0.125561	0.370331	0.125561	pos
M208T127_1	g__Sphingomonas	0.125383	0.371015	0.125383	pos
M219T392	g__Peptoniphilus	0.125337	0.371191	0.125337	pos
M215T294_1	g__Campylobacter	-0.125201	0.371716	0.125201	neg
M544T166	g__Campylobacter	-0.125132	0.37198	0.125132	neg
M123T63	g__Campylobacter	-0.124995	0.372508	0.124995	neg
M129T149	g__Peptoniphilus	-0.124457	0.374586	0.124457	neg
M241T249	g__Peptoniphilus	-0.124281	0.375267	0.124281	neg
M126T79_1	g__Stenotrophomonas	-0.123998	0.376366	0.123998	neg
M140T82	g__Megasphaera	-0.123785	0.37719	0.123785	neg
M191T452	g__Peptoniphilus	0.123753	0.377316	0.123753	pos
M101T139	g__Stenotrophomonas	-0.123026	0.380148	0.123026	neg
M170T295	g__Caulobacter	0.122976	0.380343	0.122976	pos
M222T181	g__Pelomonas	0.122009	0.384126	0.122009	pos
M179T298	g__Stenotrophomonas	-0.12173	0.385225	0.12173	neg
M140T82	g__Peptoniphilus	-0.121465	0.386269	0.121465	neg
M730T173	g__Rhodopseudomonas	0.121092	0.387739	0.121092	pos
M88T202	g__Peptoniphilus	0.120936	0.388353	0.120936	pos
M437T34	g__Campylobacter	0.120678	0.389375	0.120678	pos
M134T337	g__Megasphaera	0.120484	0.390141	0.120484	pos
M238T52_2	g__Sphingomonas	-0.120464	0.390221	0.120464	neg
M242T377_1	g__Megasphaera	-0.120209	0.391232	0.120209	neg
M437T34	g__Pelomonas	0.12007	0.391785	0.12007	pos
M544T166	g__Megasphaera	-0.119934	0.392325	0.119934	neg
M322T574	g__Acinetobacter	0.119224	0.395157	0.119224	pos
M111T161	g__Atopobium	0.118916	0.396385	0.118916	pos
M210T235_2	g__Campylobacter	0.118622	0.397562	0.118622	pos
M886T198	g__Caulobacter	0.118286	0.398912	0.118286	pos
M89T241_1	g__Peptoniphilus	0.11724	0.403124	0.11724	pos
M173T63	g__Megasphaera	0.116633	0.405578	0.116633	pos
M286T242_2	g__Atopobium	-0.116599	0.405719	0.116599	neg
M134T337	g__Sphingomonas	0.116594	0.405737	0.116594	pos
M730T173	g__Caulobacter	-0.116457	0.406292	0.116457	neg
M544T166	g__Pelomonas	-0.115955	0.408334	0.115955	neg
M763T143	g__Megasphaera	-0.115643	0.409604	0.115643	neg
M276T413_2	g__Peptoniphilus	0.115303	0.41099	0.115303	pos
M116T288	g__Atopobium	0.115217	0.411344	0.115217	pos
M222T181	g__Sphingomonas	0.115185	0.411472	0.115185	pos
M276T413_2	g__Megasphaera	0.113718	0.417498	0.113718	pos
M103T245	g__Campylobacter	-0.113551	0.418184	0.113551	neg
M173T32	g__Peptoniphilus	-0.112839	0.421129	0.112839	neg
M215T294_1	g__Caulobacter	-0.112642	0.421946	0.112642	neg
M730T173	g__Megasphaera	0.112617	0.422047	0.112617	pos
M208T127_1	g__Peptoniphilus	0.112135	0.424051	0.112135	pos
M116T288	g__Stenotrophomonas	-0.111964	0.424763	0.111964	neg
M730T173	g__Pelomonas	0.11188	0.425111	0.11188	pos
M97T411	g__Caulobacter	0.111688	0.425913	0.111688	pos
M329T429	g__Megasphaera	0.111407	0.427084	0.111407	pos
M362T376	g__Megasphaera	-0.110912	0.429154	0.110912	neg
M303T48	g__Campylobacter	-0.110536	0.43073	0.110536	neg
M763T143	g__Peptoniphilus	-0.110374	0.431408	0.110374	neg
M101T139	g__Atopobium	0.110314	0.431661	0.110314	pos
M192T120	g__Sphingomonas	0.110144	0.432378	0.110144	pos
M1016T175	g__Peptoniphilus	-0.10967	0.43437	0.10967	neg
M217T62	g__Stenotrophomonas	0.10951	0.435044	0.10951	pos
M411T32	g__Sphingomonas	-0.109337	0.435775	0.109337	neg
M230T143	g__Sphingomonas	0.109095	0.436798	0.109095	pos
M215T294_1	g__Peptoniphilus	-0.108438	0.439582	0.108438	neg
M198T30	g__Atopobium	-0.107952	0.441648	0.107952	neg
M177T371	g__Atopobium	-0.107907	0.441838	0.107907	neg
M179T298	g__Peptoniphilus	-0.107734	0.442576	0.107734	neg
M91T33	g__Sphingomonas	0.107563	0.443303	0.107563	pos
M179T298	g__Sphingomonas	-0.10708	0.445368	0.10708	neg
M305T34	g__Megasphaera	0.107061	0.445449	0.107061	pos
M495T240	g__Stenotrophomonas	0.107011	0.445661	0.107011	pos
M91T33	g__Peptoniphilus	0.106854	0.446334	0.106854	pos
M111T161	g__Rhodopseudomonas	-0.106666	0.447137	0.106666	neg
M886T198	g__Stenotrophomonas	0.106456	0.448039	0.106456	pos
M297T79	g__Sphingomonas	-0.106193	0.449168	0.106193	neg
M116T288	g__Campylobacter	-0.105945	0.450234	0.105945	neg
M179T382	g__Peptoniphilus	-0.105269	0.453143	0.105269	neg
M221T377_2	g__Megasphaera	-0.10486	0.454911	0.10486	neg
M303T48	g__Sphingomonas	-0.104822	0.455076	0.104822	neg
M73T248	g__Atopobium	0.102603	0.464728	0.102603	pos
M367T294	g__Sphingomonas	-0.102403	0.465605	0.102403	neg
M246T135	g__Megasphaera	-0.102054	0.467133	0.102054	neg
M297T79	g__Caulobacter	-0.101513	0.469513	0.101513	neg
M258T378_2	g__Peptoniphilus	-0.101397	0.470024	0.101397	neg
M305T34	g__Stenotrophomonas	0.101318	0.470369	0.101318	pos
M97T411	g__Peptoniphilus	0.0998122	0.477025	0.0998122	pos
M111T161	g__Megasphaera	-0.0997986	0.477086	0.0997986	neg
M483T174	g__Megasphaera	-0.0997986	0.477086	0.0997986	neg
M221T377_2	g__Atopobium	0.0997506	0.477299	0.0997506	pos
M783T140_1	g__Atopobium	-0.099394	0.478882	0.099394	neg
M358T198	g__Caulobacter	-0.0991278	0.480067	0.0991278	neg
M73T248	g__Peptoniphilus	-0.099108	0.480155	0.099108	neg
M111T452	g__Sphingomonas	0.098855	0.481282	0.098855	pos
M1016T175	g__Atopobium	0.0988146	0.481462	0.0988146	pos
M222T181	g__Peptoniphilus	0.0978778	0.485648	0.0978778	pos
M191T360_1	g__Stenotrophomonas	0.0978466	0.485788	0.0978466	pos
M226T300	g__Peptoniphilus	-0.0976998	0.486446	0.0976998	neg
M88T202	g__Megasphaera	0.0975429	0.487149	0.0975429	pos
M305T34	g__Campylobacter	0.0968988	0.490044	0.0968988	pos
M276T413_2	g__Atopobium	-0.0968534	0.490248	0.0968534	neg
M546T164_1	g__Megasphaera	-0.0966077	0.491355	0.0966077	neg
M258T378_2	g__Sphingomonas	-0.0963554	0.492492	0.0963554	neg
M484T30	g__Peptoniphilus	0.0959394	0.494371	0.0959394	pos
M134T337	g__Stenotrophomonas	0.0955787	0.496003	0.0955787	pos
M187T31	g__Sphingomonas	0.094904	0.499063	0.094904	pos
M358T198	g__Rhodopseudomonas	-0.0947308	0.49985	0.0947308	neg
M173T63	g__Stenotrophomonas	0.0945604	0.500625	0.0945604	pos
M242T32	g__Sphingomonas	0.0940171	0.5031	0.0940171	pos
M783T140_1	g__Acinetobacter	-0.093898	0.503644	0.093898	neg
M167T300	g__Peptoniphilus	-0.0932989	0.506382	0.0932989	neg
M385T49	g__Pelomonas	-0.0930786	0.507391	0.0930786	neg
M322T574	g__Stenotrophomonas	0.092709	0.509086	0.092709	pos
M495T240	g__Campylobacter	0.0921018	0.511876	0.0921018	pos
M191T360_1	g__Caulobacter	-0.0917349	0.513566	0.0917349	neg
M161T524	g__Atopobium	-0.0915049	0.514627	0.0915049	neg
M238T52_2	g__Acinetobacter	-0.0913739	0.515232	0.0913739	neg
M167T102	g__Peptoniphilus	0.0904823	0.519357	0.0904823	pos
M89T241_1	g__Megasphaera	0.0901708	0.520802	0.0901708	pos
M723T141	g__Acinetobacter	0.0901118	0.521076	0.0901118	pos
M452T194	g__Megasphaera	-0.0900608	0.521313	0.0900608	neg
M546T164_1	g__Peptoniphilus	-0.0894261	0.524265	0.0894261	neg
M177T371	g__Peptoniphilus	0.08925	0.525085	0.08925	pos
M130T264	g__Peptoniphilus	-0.088898	0.526727	0.088898	neg
M215T294_1	g__Acinetobacter	-0.0888497	0.526952	0.0888497	neg
M437T34	g__Stenotrophomonas	0.0873862	0.533808	0.0873862	pos
M723T141	g__Peptoniphilus	0.0871376	0.534977	0.0871376	pos
M216T337	g__Sphingomonas	0.0867637	0.536737	0.0867637	pos
M167T102	g__Megasphaera	0.0861547	0.539611	0.0861547	pos
M217T384	g__Peptoniphilus	-0.0859054	0.540789	0.0859054	neg
M274T415	g__Caulobacter	0.0847395	0.546316	0.0847395	pos
M217T384	g__Campylobacter	-0.0845637	0.547152	0.0845637	neg
M111T161	g__Peptoniphilus	0.084321	0.548307	0.084321	pos
M297T79	g__Rhodopseudomonas	-0.0842991	0.548411	0.0842991	neg
M149T107	g__Peptoniphilus	-0.083969	0.549984	0.083969	neg
M245T50	g__Megasphaera	-0.0835689	0.551893	0.0835689	neg
M192T120	g__Stenotrophomonas	0.0834057	0.552673	0.0834057	pos
M246T135	g__Atopobium	0.0820558	0.559142	0.0820558	pos
M783T140_1	g__Peptoniphilus	-0.0820326	0.559253	0.0820326	neg
M329T429	g__Sphingomonas	0.081761	0.560559	0.081761	pos
M246T135	g__Peptoniphilus	-0.0811524	0.56349	0.0811524	neg
M723T141	g__Sphingomonas	0.0807128	0.565612	0.0807128	pos
M341T192	g__Sphingomonas	-0.0805515	0.566392	0.0805515	neg
M89T241_1	g__Sphingomonas	0.0798258	0.569905	0.0798258	pos
M230T143	g__Peptoniphilus	0.0795681	0.571155	0.0795681	pos
M187T31	g__Pelomonas	0.0791996	0.572945	0.0791996	pos
M129T149	g__Campylobacter	-0.0789444	0.574186	0.0789444	neg
M123T63	g__Stenotrophomonas	-0.0788697	0.574549	0.0788697	neg
M103T245	g__Sphingomonas	-0.0788582	0.574605	0.0788582	neg
M411T32	g__Peptoniphilus	0.0783358	0.57715	0.0783358	pos
M126T79_1	g__Megasphaera	-0.0775722	0.580879	0.0775722	neg
M502T192	g__Megasphaera	0.0765269	0.586002	0.0765269	pos
M73T248	g__Campylobacter	-0.0763404	0.586918	0.0763404	neg
M195T62	g__Sphingomonas	-0.0758749	0.589207	0.0758749	neg
M322T574	g__Sphingomonas	0.0745041	0.595972	0.0745041	pos
M91T33	g__Stenotrophomonas	0.0744264	0.596356	0.0744264	pos
M385T49	g__Megasphaera	-0.0739962	0.598487	0.0739962	neg
M248T239_2	g__Megasphaera	0.0739412	0.59876	0.0739412	pos
M246T135	g__Sphingomonas	-0.073214	0.602369	0.073214	neg
M230T143	g__Atopobium	-0.0731861	0.602508	0.0731861	neg
M783T140_1	g__Megasphaera	0.0728409	0.604225	0.0728409	pos
M88T337	g__Caulobacter	-0.0726566	0.605143	0.0726566	neg
M215T294_1	g__Stenotrophomonas	-0.0722047	0.607395	0.0722047	neg
M763T143	g__Atopobium	0.0720718	0.608058	0.0720718	pos
M242T377_1	g__Peptoniphilus	-0.0714705	0.611063	0.0714705	neg
M170T295	g__Peptoniphilus	0.0686539	0.625219	0.0686539	pos
M217T384	g__Sphingomonas	-0.0684567	0.626215	0.0684567	neg
M126T79_1	g__Caulobacter	-0.067569	0.630708	0.067569	neg
M286T242_2	g__Sphingomonas	-0.0673279	0.631931	0.0673279	neg
M544T166	g__Atopobium	0.0672581	0.632285	0.0672581	pos
M297T79	g__Stenotrophomonas	-0.0669282	0.63396	0.0669282	neg
M495T240	g__Peptoniphilus	0.0667175	0.635031	0.0667175	pos
M437T34	g__Sphingomonas	0.0660377	0.63849	0.0660377	pos
M104T215_1	g__Campylobacter	0.0659241	0.639069	0.0659241	pos
M241T249	g__Sphingomonas	-0.0652314	0.642603	0.0652314	neg
M149T107	g__Stenotrophomonas	0.0650305	0.643629	0.0650305	pos
M93T25	g__Rhodopseudomonas	-0.0646575	0.645537	0.0646575	neg
M358T198	g__Sphingomonas	-0.063135	0.653346	0.063135	neg
M93T25	g__Sphingomonas	-0.061603	0.661242	0.061603	neg
M544T166	g__Acinetobacter	-0.0613366	0.662619	0.0613366	neg
M293T411_2	g__Sphingomonas	0.0611998	0.663326	0.0611998	pos
M730T173	g__Sphingomonas	-0.0611998	0.663326	0.0611998	neg
M132T389	g__Campylobacter	0.0609901	0.664411	0.0609901	pos
M483T174	g__Stenotrophomonas	-0.0608186	0.665299	0.0608186	neg
M216T337	g__Peptoniphilus	-0.0603826	0.667558	0.0603826	neg
M367T294	g__Peptoniphilus	-0.0603802	0.66757	0.0603802	neg
M228T87	g__Peptoniphilus	-0.0602042	0.668483	0.0602042	neg
M437T34	g__Peptoniphilus	-0.0595	0.67214	0.0595	neg
M228T87	g__Atopobium	0.0592353	0.673517	0.0592353	pos
M246T135	g__Acinetobacter	-0.0588966	0.675279	0.0588966	neg
M187T31	g__Acinetobacter	-0.0586442	0.676594	0.0586442	neg
M358T198	g__Atopobium	0.0580318	0.679788	0.0580318	pos
M179T298	g__Pelomonas	-0.0570495	0.684923	0.0570495	neg
M281T250	g__Megasphaera	-0.0567763	0.686354	0.0567763	neg
M502T192	g__Peptoniphilus	-0.0563314	0.688687	0.0563314	neg
M217T62	g__Megasphaera	0.056061	0.690105	0.056061	pos
M730T173	g__Peptoniphilus	0.0558033	0.691459	0.0558033	pos
M170T295	g__Stenotrophomonas	0.0556346	0.692345	0.0556346	pos
M242T32	g__Peptoniphilus	0.054571	0.697943	0.054571	pos
M167T300	g__Campylobacter	-0.0530408	0.706024	0.0530408	neg
M116T293	g__Peptoniphilus	-0.0529867	0.706311	0.0529867	neg
M303T48	g__Megasphaera	-0.0520999	0.71101	0.0520999	neg
M191T360_1	g__Sphingomonas	0.0510402	0.716639	0.0510402	pos
M187T31	g__Megasphaera	0.0501744	0.721249	0.0501744	pos
M239T226	g__Sphingomonas	0.0494275	0.725234	0.0494275	pos
M173T32	g__Caulobacter	-0.0493651	0.725567	0.0493651	neg
M216T337	g__Campylobacter	0.0493423	0.725689	0.0493423	pos
M149T107	g__Atopobium	-0.0492959	0.725937	0.0492959	neg
M93T25	g__Campylobacter	0.0492032	0.726432	0.0492032	pos
M73T248	g__Sphingomonas	-0.0488631	0.72825	0.0488631	neg
M238T52_2	g__Megasphaera	-0.0485239	0.730065	0.0485239	neg
M215T294_1	g__Rhodopseudomonas	-0.0479293	0.73325	0.0479293	neg
M546T164_1	g__Campylobacter	-0.0474215	0.735973	0.0474215	neg
M161T524	g__Sphingomonas	0.0466054	0.740356	0.0466054	pos
M161T524	g__Rhodopseudomonas	-0.0455798	0.745876	0.0455798	neg
M358T198	g__Stenotrophomonas	-0.0454519	0.746565	0.0454519	neg
M149T107	g__Sphingomonas	0.0450734	0.748606	0.0450734	pos
M88T337	g__Peptoniphilus	0.0448891	0.749601	0.0448891	pos
M129T149	g__Atopobium	0.0444822	0.751798	0.0444822	pos
M116T293	g__Megasphaera	-0.0434624	0.757312	0.0434624	neg
M243T161_2	g__Megasphaera	0.0434624	0.757312	0.0434624	pos
M502T192	g__Campylobacter	-0.0428986	0.760366	0.0428986	neg
M173T32	g__Campylobacter	0.0426245	0.761852	0.0426245	pos
M179T382	g__Megasphaera	-0.0425822	0.762082	0.0425822	neg
M226T300	g__Campylobacter	-0.0421448	0.764455	0.0421448	neg
M886T198	g__Peptoniphilus	0.0417204	0.76676	0.0417204	pos
M89T241_1	g__Campylobacter	0.041391	0.76855	0.041391	pos
M322T574	g__Peptoniphilus	0.0410163	0.770588	0.0410163	pos
M129T149	g__Stenotrophomonas	-0.0407771	0.77189	0.0407771	neg
M286T242_2	g__Megasphaera	0.0405466	0.773145	0.0405466	pos
M111T161	g__Campylobacter	0.0403631	0.774145	0.0403631	pos
M97T411	g__Megasphaera	0.0400515	0.775843	0.0400515	pos
M293T411_2	g__Megasphaera	0.0396664	0.777943	0.0396664	pos
M179T382	g__Pelomonas	-0.0390148	0.7815	0.0390148	neg
M167T102	g__Sphingomonas	0.038139	0.786288	0.038139	pos
M544T166	g__Peptoniphilus	-0.0373195	0.790775	0.0373195	neg
M116T293	g__Pelomonas	-0.0367957	0.793647	0.0367957	neg
M723T141	g__Atopobium	0.0361473	0.797205	0.0361473	pos
M195T62	g__Peptoniphilus	0.0355592	0.800437	0.0355592	pos
M297T79	g__Acinetobacter	-0.0346649	0.805357	0.0346649	neg
M210T235_2	g__Megasphaera	0.0341098	0.808414	0.0341098	pos
M452T194	g__Peptoniphilus	-0.0339749	0.809158	0.0339749	neg
M116T293	g__Campylobacter	-0.0336473	0.810964	0.0336473	neg
M111T161	g__Acinetobacter	-0.0334028	0.812313	0.0334028	neg
M132T389	g__Megasphaera	-0.0325143	0.817218	0.0325143	neg
M170T295	g__Sphingomonas	-0.0322529	0.818663	0.0322529	neg
M248T239_2	g__Sphingomonas	0.0322529	0.818663	0.0322529	pos
M88T202	g__Sphingomonas	0.0321722	0.819109	0.0321722	pos
M73T248	g__Megasphaera	-0.031469	0.822998	0.031469	neg
M134T337	g__Caulobacter	0.0303663	0.829106	0.0303663	pos
M210T235_2	g__Stenotrophomonas	0.0303167	0.829381	0.0303167	pos
M187T31	g__Stenotrophomonas	0.0299927	0.831178	0.0299927	pos
M222T181	g__Megasphaera	0.0290489	0.836416	0.0290489	pos
M495T240	g__Megasphaera	0.0290483	0.836419	0.0290483	pos
M103T245	g__Stenotrophomonas	-0.0262436	0.852027	0.0262436	neg
M177T371	g__Sphingomonas	-0.0258023	0.854488	0.0258023	neg
M161T524	g__Campylobacter	-0.0257666	0.854687	0.0257666	neg
M88T337	g__Stenotrophomonas	0.0251328	0.858225	0.0251328	pos
M385T49	g__Peptoniphilus	-0.0249971	0.858982	0.0249971	neg
M241T249	g__Megasphaera	-0.0248121	0.860015	0.0248121	neg
M783T140_1	g__Campylobacter	0.0244645	0.861957	0.0244645	pos
M730T173	g__Stenotrophomonas	-0.0238831	0.865207	0.0238831	neg
M149T107	g__Campylobacter	0.0234366	0.867704	0.0234366	pos
M93T25	g__Peptoniphilus	0.0232367	0.868823	0.0232367	pos
M135T298	g__Sphingomonas	0.0232221	0.868905	0.0232221	pos
M170T295	g__Megasphaera	0.0227765	0.871398	0.0227765	pos
M217T62	g__Sphingomonas	-0.0224964	0.872967	0.0224964	neg
M173T32	g__Megasphaera	-0.0215112	0.878487	0.0215112	neg
M484T30	g__Stenotrophomonas	0.0214763	0.878683	0.0214763	pos
M195T62	g__Megasphaera	0.0204659	0.884351	0.0204659	pos
M130T264	g__Campylobacter	-0.0201473	0.886139	0.0201473	neg
M243T161_2	g__Peptoniphilus	-0.01954	0.88955	0.01954	neg
M217T384	g__Stenotrophomonas	-0.0184677	0.895576	0.0184677	neg
M179T382	g__Sphingomonas	0.017981	0.898313	0.017981	pos
M126T79_1	g__Campylobacter	0.0174061	0.901548	0.0174061	pos
M411T32	g__Megasphaera	0.0163947	0.907243	0.0163947	pos
M502T192	g__Pelomonas	-0.015735	0.91096	0.015735	neg
M411T32	g__Campylobacter	0.0149391	0.915447	0.0149391	pos
M723T141	g__Stenotrophomonas	-0.0148112	0.916168	0.0148112	neg
M367T294	g__Campylobacter	-0.014665	0.916993	0.014665	neg
M305T34	g__Sphingomonas	0.0141913	0.919665	0.0141913	pos
M242T32	g__Stenotrophomonas	0.0139781	0.920868	0.0139781	pos
M258T378_2	g__Atopobium	0.0137725	0.922028	0.0137725	pos
M495T240	g__Sphingomonas	-0.0135462	0.923306	0.0135462	neg
M483T174	g__Campylobacter	-0.013363	0.92434	0.013363	neg
M341T192	g__Campylobacter	-0.0125407	0.928984	0.0125407	neg
M238T52_2	g__Peptoniphilus	-0.0121465	0.93121	0.0121465	neg
M179T298	g__Campylobacter	0.0116498	0.934017	0.0116498	pos
M723T141	g__Caulobacter	-0.011606	0.934264	0.011606	neg
M303T48	g__Pelomonas	0.0115794	0.934415	0.0115794	pos
M730T173	g__Acinetobacter	0.0111904	0.936614	0.0111904	pos
M173T63	g__Sphingomonas	-0.0111272	0.93697	0.0111272	neg
M93T25	g__Pelomonas	-0.0110952	0.937151	0.0110952	neg
M322T574	g__Caulobacter	-0.010811	0.938758	0.010811	neg
M198T30	g__Sphingomonas	-0.010079	0.942898	0.010079	neg
M730T173	g__Atopobium	0.00927083	0.94747	0.00927083	pos
M281T250	g__Campylobacter	-0.00918277	0.947968	0.00918277	neg
M215T294_1	g__Sphingomonas	-0.0090308	0.948828	0.0090308	neg
M97T411	g__Sphingomonas	-0.00757942	0.957044	0.00757942	neg
M217T62	g__Peptoniphilus	-0.00739349	0.958096	0.00739349	neg
M187T31	g__Rhodopseudomonas	0.00657853	0.962712	0.00657853	pos
M495T240	g__Pelomonas	0.00520466	0.970495	0.00520466	pos
M217T384	g__Atopobium	0.00485827	0.972458	0.00485827	pos
M322T574	g__Atopobium	0.00485827	0.972458	0.00485827	pos
M546T164_1	g__Atopobium	-0.00445713	0.974731	0.00445713	neg
M170T295	g__Pelomonas	-0.00407496	0.976897	0.00407496	neg
M341T192	g__Peptoniphilus	0.00299261	0.983033	0.00299261	pos
M358T198	g__Pelomonas	-0.00254181	0.985588	0.00254181	neg
M241T249	g__Campylobacter	-0.00191879	0.98912	0.00191879	neg
M116T288	g__Sphingomonas	0.00177391	0.989942	0.00177391	pos
M173T63	g__Peptoniphilus	0.00158432	0.991017	0.00158432	pos
M97T411	g__Atopobium	-0.00102514	0.994187	0.00102514	neg
M93T25	g__Megasphaera	-0.00077022	0.995633	0.00077022	neg
M210T235_2	g__Sphingomonas	-0.000645057	0.996342	0.000645057	neg
M116T293	g__Sphingomonas	-0.000322529	0.998171	0.000322529	neg
